# Supplementary material for: Plants grown in Apollo lunar regolith present stress-associated transcriptomes that inform prospects for lunar exploration
Source: Commun Biol. 2022 May 12;5:382. doi: 10.1038/s42003-022-03334-8 (PMC9098553; doi:10.1038/s42003-022-03334-8)
Supplement: Supplementary file 3 — Supplementary Data 1 [file 42003_2022_3334_MOESM3_ESM.xlsx]

## Sheet: FIG 3 annotation
AtG	Apollo 11	Apollo 12	Apollo 17	ROS	SALT	METAL	HEAT	Short_description
AT5G54190	-3.77	-2.85	-3.44					protochlorophyllide oxidoreductase A
AT2G34655	-2.35	-1.85	-1.49					unknown protein
AT1G12570	-1.63	-1.25	-1.33					Glucose-methanol-choline (GMC) oxidoreductase
AT4G37180	1	0.98	1.09					Homeodomain-like superfamily protein
AT1G26930	1.14	1.42	1.37					Galactose oxidase/kelch repeat superfamily protein
AT5G60120	1.23	1.1	0.85					target of early activation tagged (EAT) 2
AT1G60270	1.53	1.27	1.23		5			beta glucosidase 6
AT5G13370	1.58	1.47	1.35			5		Auxin-responsive GH3 family protein
AT2G38750	1.63	2.2	1.61			5		annexin 4
AT3G61990	1.66	1.1	1.68					S-adenosyl-L-methionine-dependent methyltransferases
AT4G27860	1.74	1.56	1.62			5		vacuolar iron transporter (VIT) family protein
AT5G24160	1.77	1.67	1.59	5				squalene monoxygenase 6
AT5G49700	1.94	1.77	1.93	5		5		Predicted AT-hook DNA-binding family protein
AT2G43530	1.99	1.71	2.15	5				Scorpion toxin-like knottin superfamily protein
AT1G14250	2	3.64	2.06					GDA1/CD39 nucleoside phosphatase family protein
AT3G25770	2.01	2	1.86		5	5		allene oxide cyclase 2
AT1G62540	2.2	1.67	1.75	5				flavin-monooxygenase glucosinolate S-oxygenase 2
AT5G14550	2.24	1.59	1.94					Core-2/I-branching beta-1,6-N-acetylglucosaminyltransferase
AT2G39310	2.36	2.23	2.1					jacalin-related lectin 22
AT1G52410	2.36	2.3	2.19		5			TSK-associating protein 1
AT1G73325	2.4	1.74	2.32					Kunitz family trypsin and protease inhibitor protein
AT2G23010	2.44	2	2.43			5		serine carboxypeptidase-like 9
AT3G54990	2.47	2.32	2.4					Integrase-type DNA-binding superfamily protein
AT1G52040	2.49	2.97	2.15					myrosinase-binding protein 1
AT2G05540	2.58	2.3	2.43	5	5			Glycine-rich protein family
AT1G24070	2.64	2.92	2					cellulose synthase-like A10
AT4G37150	2.71	2.38	2.44	5				methyl esterase 9
AT1G52400	2.85	2.47	2.54	5				beta glucosidase 18
AT5G24380	2.89	2.11	2.2			5		YELLOW STRIPE like 2
AT3G09260	2.93	1.72	2.66		5			Glycosyl hydrolase superfamily protein
AT1G76790	3.27	3.56	3.63	5				O-methyltransferase family protein
AT3G28220	3.33	3.15	3.3	5	5			TRAF-like family protein
AT5G24770	3.33	4.34	3.37			5	5	vegetative storage protein 2
AT2G30766	3.55	3.26	4.1			5		unknown protein
AT1G52100	3.98	3.07	3.42					Mannose-binding lectin superfamily protein
AT5G10625	4.09	2.59	3.42					flowering promoting factor 1 - like
AT5G26270	4.13	3.35	3.99		5			unknown protein
AT1G13609	5.02	5.59	7.08					Defensin-like (DEFL) family protein
AT3G28290	5.44	5.34	4.21			5		Protein of unknown function (DUF677)
AT3G28300	5.44	5.34	4.21					Protein of unknown function (DUF677)
AT3G55970	5.53	4.39	4.6		5			jasmonate-regulated gene 21
AT3G44300	6.26	4.97	5.8			5		nitrilase 2
AT3G15356	-6.06	-3.21						Legume lectin family protein
AT1G05675	-5.56	-4.08						UDP-Glycosyltransferase superfamily protein
AT3G26200	-4.84	-4.42			5			cytochrome P450, family 71, subfamily B, polypeptide 22
AT3G57240	-4.77	-6.16					5	beta-1,3-glucanase 3
AT1G21120	-4.24	-3.91		5	5	5		O-methyltransferase family protein
AT4G18250	-4.03	-3.58		5	5			receptor serine/threonine kinase, putative
AT1G21110	-3.83	-2.59				5		O-methyltransferase family protein
AT2G41100	-3.63	-2.43		5	5	5		Calcium-binding EF hand family protein
AT1G75030	-3.59	-2.14						thaumatin-like protein 3
AT4G19430	-3.4	-3.15
AT2G04070	-2.96	-2.48		5	5			MATE efflux family protein
AT3G45860	-2.91	-3.67			5			cysteine-rich RLK (RECEPTOR-like protein kinase) 4
AT1G65390	-2.87	-2.31		5				phloem protein 2 A5
AT2G42610	-2.63	-1.52						Protein of unknown function (DUF640)
AT5G24110	-2.56	-2.4		5	5			WRKY DNA-binding protein 30
AT4G23220	-2.44	-1.86		5	5			cysteine-rich RLK (RECEPTOR-like protein kinase) 14
AT5G41761	-2.39	-1.75
AT2G40100	-2.1	-1.11						light harvesting complex photosystem II
AT5G55450	-1.86	-2.32						Bifunctional inhib/lipid-transfer /seed storage 2S albumin
AT1G04540	-1.76	-1.35						Calcium-dependent lipid-binding (CaLB domain) family protein
AT1G62500	-1.44	-1.39						Bifunctional inhib/lipid-transfer/seed storage 2S albumin
AT1G55450	-1.32	-1.01		5	5	5		S-adenosyl-L-methionine-dependent methyltransferases
AT1G18570	-1.32	-1.66		5	5	5		myb domain protein 51
AT1G13210	-1.31	-0.99		5	5	5		autoinhibited Ca2+/ATPase II
AT2G24600	-1.29	-1.45		5	5	5		Ankyrin repeat family protein
AT5G44070	-1.28	-0.92		5		5		phytochelatin synthase 1 (PCS1)
AT3G57330	-1.25	-0.87		5				autoinhibited Ca2+-ATPase 11
AT1G11330	-1.22	-0.86						S-locus lectin protein kinase family protein
AT2G46600	-1.2	-1.04					5	Calcium-binding EF-hand family protein
AT4G33050	-1.18	-1.18		5	5			calmodulin-binding family protein
AT2G26190	-1.05	-1.01		5		5		calmodulin-binding family protein
AT1G14370	-1.04	-0.93		5		5		protein kinase 2A
AT1G10470	-1.02	-1.21						response regulator 4
AT5G46330	-0.99	-1.24			5			Leucine-rich receptor-like protein kinase family protein
AT3G55980	-0.94	-1.01		5	5	5		salt-inducible zinc finger 1
AT3G43270	1.05	1.07						Plant invertase/pectin methylesterase inhibitor superfamily
AT5G02940	1.14	1.21						Protein of unknown function (DUF1012)
AT4G36380	1.19	1.52						Cytochrome P450 superfamily protein
AT1G56650	1.28	1.43		5	5			production of anthocyanin pigment 1
AT2G25625	1.31	1.27			5
AT3G44320	1.57	1.94				5		nitrilase 3
AT5G61290	1.72	1.07		5				Flavin-binding monooxygenase family protein
AT2G37770	1.77	1.49						NAD(P)-linked oxidoreductase superfamily protein
AT2G34810	1.81	2.57						FAD-binding Berberine family protein
AT2G46680	1.83	2.4			5			homeobox 7
AT2G04160	1.85	1.71		5				Subtilisin-like serine endopeptidase family protein
AT1G18710	1.94	2.02			5			myb domain protein 47
AT1G44350	1.99	1.95			5		5	IAA-leucine resistant (ILR)-like gene 6
AT2G35070	2.15	1.83			5
AT4G28040	2.24	2.33			5			nodulin MtN21 /EamA-like transporter family protein
AT4G18360	2.28	1.79						Aldolase-type TIM barrel family protein
AT3G28270	2.37	2.99		5	5			Protein of unknown function (DUF677)
AT1G17020	2.37	2.42			5	5		senescence-related gene 1
AT1G52000	2.38	2.34		5	5			Mannose-binding lectin superfamily protein
AT1G30220	2.51	2.7			5	5		inositol transporter 2
AT2G36770	2.77	3.37						UDP-Glycosyltransferase superfamily protein
AT1G64590	2.81	-3.14						NAD(P)-binding Rossmann-fold superfamily protein
AT2G05380	2.89	1.63		5				glycine-rich protein 3 short isoform
AT4G21680	2.9	2.43			5	5		NITRATE TRANSPORTER 1.8
AT4G16590	3.01	4.33			5			cellulose synthase-like A01
AT5G05600	3.9	3.23			5		5	2-oxoglutarate (2OG) and Fe(II)-dependent oxygenase
AT2G19900	4.14	4.52			5	5		NADP-malic enzyme 1
AT5G24780	4.49	4.17				5		vegetative storage protein 1
AT3G28740	5.15	3.68			5			Cytochrome P450 superfamily protein
AT3G16670	-4.13		-3.22					Pollen Ole e 1 allergen and extensin family protein
AT1G77760	-4.05		-2.31	5	5			nitrate reductase 1
AT2G15620	-1.05		-1.1		5			nitrite reductase 1
AT5G60890	0.89		1.06					myb domain protein 34
AT1G70890	0.99		1.08					MLP-like protein 43
AT1G17830	1.06		1.16	5				Protein of unknown function (DUF789)
AT1G28580	1.07		1.02	5				GDSL-like Lipase/Acylhydrolase superfamily protein
AT3G16360	1.11		1.46					HPT phosphotransmitter 4
AT5G10946	1.11		1.37
AT3G26690	1.25		1.15					nudix hydrolase homolog 13
AT4G27130	1.26		1.13					Translation initiation factor SUI1 family protein
AT2G39510	1.43		1.83					nodulin MtN21 /EamA-like transporter family protein
AT1G28130	1.48		1.32			5		Auxin-responsive GH3 family protein
AT1G08165	1.65		1.31
AT1G09480	1.65		1.67					NAD(P)-binding Rossmann-fold superfamily protein
AT1G23120	1.86		1.81					Polyketide cyclase/dehydrase and lipid transport
AT2G45135	1.88		1.71					RING/U-box superfamily protein
AT5G67480	1.96		1.26		5			BTB and TAZ domain protein 4
AT3G25760	2.02		1.59		5	5		allene oxide cyclase 1
AT2G22770	2.04		1.78					basic helix-loop-helix (bHLH) DNA-binding superfamily protein
AT2G36080	2.16		2.03					AP2/B3-like transcriptional factor family protein
AT3G44970	2.39		2.3					Cytochrome P450 superfamily protein
AT3G16420	2.41		1.93					PYK10-binding protein 1
AT3G27150	2.46		1.62					Galactose oxidase/kelch repeat superfamily protein
AT3G30725	2.54		2.26			5		glutamine dumper 6
AT3G16460	2.61		1.72					Mannose-binding lectin superfamily protein
AT4G13700	2.62		1.75					purple acid phosphatase 23
AT1G54010	2.73		2.53		5			GDSL-like Lipase/Acylhydrolase superfamily protein
AT5G39890	2.76		1.84		5			Protein of unknown function (DUF1637)
AT5G43300	2.85		2.06					PLC-like phosphodiesterases superfamily protein
AT3G16430	2.94		2.58					jacalin-related lectin 31
AT3G15950	2.96		1.91		5			DNA topoisomerase-related
AT2G14290	3.09		2.03		5			F-box family protein with a domain of unknown function
AT3G20370	3.1		2.5					TRAF-like family protein
AT3G16450	3.34		2.98					Mannose-binding lectin superfamily protein
AT1G54020	3.9		4.29					GDSL-like Lipase/Acylhydrolase superfamily protein
AT1G15040	4.52		3.64			5		Class I glutamine amidotransferase-like superfamily protein
AT1G47395	5.2		5.79
AT1G76930		1.24	1.32	5				extensin 4
AT5G23820		1.61	1.79					MD-2-related lipid recognition domain-containing protein
AT4G17470		3.67	3.21					alpha/beta-Hydrolases superfamily protein
AT5G24080		4.8	4.8		5			Protein kinase superfamily protein
AT3G56970		7.74	9.75					basic helix-loop-helix (bHLH) DNA-binding superfamily protein
AT3G49620	-6.93			5	5			2-oxoglutarate (2OG) and Fe(II)-dependent oxygenase
AT3G23550	-6.44			5	5			MATE efflux family protein
AT1G43800	-5.44				5			Plant stearoyl-acyl-carrier-protein desaturase family protein
AT1G15125	-4.56							S-adenosyl-L-methionine-dependent methyltransferases
AT5G56960	-4.35							basic helix-loop-helix (bHLH) DNA-binding family protein
AT4G22710	-4				5	5		cytochrome P450, family 706, subfamily A, polypeptide 2
AT2G21650	-3.77				5		5	Homeodomain-like superfamily protein
AT5G59670	-3.73							Leucine-rich repeat protein kinase family protein
AT3G16530	-3.6			5	5			Legume lectin family protein
AT4G17490	-3.16			5	5	5		ethylene responsive element binding factor 6
AT1G67865	-3.16
AT3G62960	-3.05							Thioredoxin superfamily protein
AT3G54150	-2.98			5	5			S-adenosyl-L-methionine-dependent methyltransferases
AT4G08300	-2.87				5			nodulin MtN21 /EamA-like transporter family protein
AT1G70260	-2.66							nodulin MtN21 /EamA-like transporter family protein
AT2G16060	-2.65							hemoglobin 1
AT1G69490	-2.65			5				NAC-like, activated by AP3/PI
AT3G23010	-2.63							receptor like protein 36
AT3G16410	-2.58							nitrile specifier protein 4
AT5G26200	-2.57							Mitochondrial substrate carrier family protein
AT1G80840	-2.56			5	5	5		WRKY DNA-binding protein 40
AT3G63380	-2.46			5	5			ATPase E1-E2 type / haloacid dehalogenase-like hydrolase
AT5G12940	-2.41							Leucine-rich repeat (LRR) family protein
AT5G22310	-2.4
AT3G50470	-2.37							homolog of RPW8 3
AT5G42530	-2.34
AT4G00970	-2.32							cysteine-rich RLK (RECEPTOR-like protein kinase) 41
AT1G62480	-2.32			5	5	5		Vacuolar calcium-binding protein-related
AT1G15405	-2.29							other RNA
AT1G11080	-2.26				5			serine carboxypeptidase-like 31
AT1G64360	-2.25
AT1G01340	-2.24			5				cyclic nucleotide gated channel 10
AT4G14400	-2.21					5		ankyrin repeat family protein
AT3G23120	-2.2							receptor like protein 38
AT2G47880	-2.2						5	Glutaredoxin family protein
AT4G23130	-2.18							cysteine-rich RLK (RECEPTOR-like protein kinase) 5
AT1G52770	-2.15			5				Phototropic-responsive NPH3 family protein
AT3G15450	-2.12			5	5	5	5	Aluminium induced protein with YGL and LRDR motifs
AT1G65450	-2.12							HXXXD-type acyl-transferase family protein
AT1G02360	-2.11			5				Chitinase family protein
AT5G64410	-2.08			5				oligopeptide transporter 4
AT2G43590	-2.06				5			Chitinase family protein
AT4G11521	-2.05							Receptor-like protein kinase-related family protein
AT4G31620	-2.04							Transcriptional factor B3 family protein
AT1G02800	-2.04							cellulase 2
AT1G66090	-2.03			5				Disease resistance protein (TIR-NBS class)
AT3G51220	-1.96							Plant protein of unknown function (DUF827)
AT1G17600	-1.95			5				Disease resistance protein (TIR-NBS-LRR class) family
AT3G48720	-1.95			5				HXXXD-type acyl-transferase family protein
AT1G66350	-1.94			5	5			RGA-like 1
AT1G67860	-1.94
AT3G05660	-1.93				5	5		receptor like protein 33
AT5G22390	-1.91							Protein of unknown function (DUF3049)
AT3G19850	-1.9			5				Phototropic-responsive NPH3 family protein
AT5G48540	-1.88			5				receptor-like protein kinase-related family protein
AT3G24420	-1.88							alpha/beta-Hydrolases superfamily protein
AT1G19020	-1.86			5	5
AT3G50800	-1.86
AT1G51270	-1.85							structural molecules;transmembrane receptors
AT3G22060	-1.84			5	5			Receptor-like protein kinase-related family protein
AT4G04220	-1.83							receptor like protein 46
AT2G32160	-1.82							S-adenosyl-L-methionine-dependent methyltransferases
AT2G23770	-1.8			5				protein kinase/peptidoglycan-binding LysM domain-containing
AT1G29050	-1.73							TRICHOME BIREFRINGENCE-LIKE 38
AT5G49630	-1.73				5			amino acid permease 6
AT1G19960	-1.66				5
AT5G39020	-1.62			5				Malectin/receptor-like protein kinase family protein
AT5G23020	-1.6				5			2-isopropylmalate synthase 2
AT1G12110	-1.6							nitrate transporter 1.1
AT5G19240	-1.57			5				Glycoprotein membrane precursor GPI-anchored
AT1G30420	-1.57							multidrug resistance-associated protein 12
AT2G46440	-1.56							cyclic nucleotide-gated channels
AT2G18328	-1.56							RAD-like 4
AT3G44400	-1.51							Disease resistance protein (TIR-NBS-LRR class) family
AT4G21380	-1.49							receptor kinase 3
AT5G63850	-1.48							amino acid permease 4
AT1G49750	-1.48			5		5		Leucine-rich repeat (LRR) family protein
AT1G72910	-1.47					5		Toll-Interleukin-Resistance (TIR) domain-containing protein
AT3G14840	-1.44							Leucine-rich repeat transmembrane protein kinase
AT3G28930	-1.42			5				AIG2-like (avirulence induced gene) family protein
AT4G38550	-1.41			5				Arabidopsis phospholipase-like protein (PEARLI 4) family
AT5G19250	-1.41						5	Glycoprotein membrane precursor GPI-anchored
AT5G26330	-1.4							Cupredoxin superfamily protein
AT3G47010	-1.39							Glycosyl hydrolase family protein
AT1G74440	-1.37							Protein of unknown function (DUF962)
AT1G29720	-1.36			5				Leucine-rich repeat transmembrane protein kinase
AT5G11670	-1.35			5		5		NADP-malic enzyme 2
AT2G38470	-1.35			5	5	5		WRKY DNA-binding protein 33
AT3G10985	-1.34			5		5		senescence associated gene 20
AT4G02420	-1.34							Concanavalin A-like lectin protein kinase family protein
AT5G44130	-1.32				5		5	FASCICLIN-like arabinogalactan protein 13 precursor
AT1G66970	-1.3			5				SHV3-like 2
AT5G58670	-1.3				5		5	phospholipase C1
AT2G41090	-1.28				5		5	Calcium-binding EF-hand family protein
AT4G29110	-1.26						5
AT2G34650	-1.23				5			Protein kinase superfamily protein
AT4G17340	-1.22				5		5	tonoplast intrinsic protein 2;2
AT3G26230	-1.21							cytochrome P450, family 71, subfamily B, polypeptide 24
AT4G35480	-1.21			5		5		RING-H2 finger A3B
AT1G04530	-1.19							Tetratricopeptide repeat (TPR)-like superfamily protein
AT2G29120	-1.19							glutamate receptor 2.7
AT3G56710	-1.18			5	5	5		sigma factor binding protein 1
AT1G22650	-1.16							Plant neutral invertase family protein
AT4G30060	-1.15			5				Core-2/I-branching beta-1,6-N-acetylglucosaminyltransferase
AT1G03230	-1.15				5			Eukaryotic aspartyl protease family protein
AT4G11850	-1.15			5				phospholipase D gamma 1
AT4G11280	-1.14			5	5	5		1-aminocyclopropane-1-carboxylic acid (acc) synthase 6
AT2G47730	-1.12			5			5	glutathione S-transferase phi 8
AT2G23200	-1.08							Protein kinase superfamily protein
AT5G64572	-1.08							other RNA
AT4G28490	-1.07							Leucine-rich receptor-like protein kinase family protein
AT1G17430	-1.07			5				alpha/beta-Hydrolases superfamily protein
AT1G20840	-1.07			5				tonoplast monosaccharide transporter1
AT3G49110	-1.05							peroxidase CA
AT3G45640	-1.05			5	5	5		mitogen-activated protein kinase 3
AT4G23180	-1.04			5	5	5		cysteine-rich RLK (RECEPTOR-like protein kinase) 10
AT5G64620	-1.04							cell wall / vacuolar inhibitor of fructosidase 2
AT3G48090	-1.03			5				alpha/beta-Hydrolases superfamily protein
AT2G41110	-1.02			5				calmodulin 2
AT4G27740	-1							Yippee family putative zinc-binding protein
AT2G38610	1							RNA-binding KH domain-containing protein
AT1G15110	1							phosphatidyl serine synthase family protein
AT3G12120	1							fatty acid desaturase 2
AT1G06000	1.01						5	UDP-Glycosyltransferase superfamily protein
AT2G29420	1.01			5				glutathione S-transferase tau 7
AT2G25790	1.02							Leucine-rich receptor-like protein kinase family protein
AT4G13800	1.02			5				Protein of unknown function (DUF803)
AT4G18010	1.04			5				myo-inositol polyphosphate 5-phosphatase 2
AT1G07750	1.06							RmlC-like cupins superfamily protein
AT4G17680	1.07							SBP (S-ribonuclease binding protein) family protein
AT3G02910	1.07			5				AIG2-like (avirulence induced gene) family protein
AT1G26665	1.08							Mediator complex, subunit Med10
AT5G59780	1.1			5	5			myb domain protein 59
AT1G14130	1.1			5				2-oxoglutarate (2OG) and Fe(II)-dependent oxygenase
AT4G34590	1.11			5				G-box binding factor 6
AT2G12190	1.11							Cytochrome P450 superfamily protein
AT4G27260	1.11			5				Auxin-responsive GH3 family protein
AT1G05620	1.11							uridine-ribohydrolase 2
AT3G14570	1.12							glucan synthase-like 4
AT4G13030	1.13							P-loop containing nucleoside triphosphate hydrolases
AT4G33700	1.15			5				CBS domain-containing with a domain of unknown function
AT5G16350	1.15							O-acyltransferase (WSD1-like) family protein
AT5G21105	1.15							Plant L-ascorbate oxidase
AT1G35190	1.17							2-oxoglutarate (2OG) and Fe(II)-dependent oxygenase
AT1G63090	1.19			5				phloem protein 2-A11
AT1G26770	1.19			5			5	expansin A10
AT3G27170	1.19				5		5	chloride channel B
AT5G04080	1.19
AT5G02200	1.19							far-red-elongated hypocotyl1-like
AT5G54510	1.2							Auxin-responsive GH3 family protein
AT5G62210	1.2			5	5			Embryo-specific protein 3, (ATS3)
AT2G23290	1.2			5		5		myb domain protein 70
AT5G15070	1.2							Phosphoglycerate mutase-like family protein
AT3G61250	1.21							myb domain protein 17
AT5G02260	1.22							expansin A9
AT1G73590	1.23			5				Auxin efflux carrier family protein
AT1G07390	1.23			5				receptor like protein 1
AT5G08380	1.23							alpha-galactosidase 1
AT5G65660	1.25						5	hydroxyproline-rich glycoprotein family protein
AT5G39190	1.25							germin-like protein 2
AT2G36380	1.25			5			5	pleiotropic drug resistance 6
AT2G37200	1.26							Uncharacterised protein family (UPF0497)
AT3G23870	1.27							Protein of unknown function (DUF803)
AT3G29590	1.27			5	5			HXXXD-type acyl-transferase family protein
AT2G17280	1.28			5				Phosphoglycerate mutase family protein
AT1G31790	1.29			5				Tetratricopeptide repeat (TPR)-like superfamily protein
AT5G54390	1.29							HAL2-like
AT3G01970	1.31			5		5		WRKY DNA-binding protein 45
AT5G67300	1.31				5			myb domain protein r1
AT4G00480	1.33				5			basic helix-loop-helix (bHLH) DNA-binding superfamily
AT5G65280	1.35				5			GCR2-like 1
AT1G12200	1.35			5				Flavin-binding monooxygenase family protein
AT3G63160	1.36			5
AT1G24996	1.36
AT5G66080	1.36						5	Protein phosphatase 2C family protein
AT3G10450	1.36			5				serine carboxypeptidase-like 7
AT1G15310	1.37							signal recognition particle 54 kDa subunit
AT2G41550	1.38							Rho termination factor
AT1G16510	1.39			5		5		SAUR-like auxin-responsive protein family
AT5G42760	1.39			5		5		Leucine carboxyl methyltransferase
AT4G09820	1.41							basic helix-loop-helix (bHLH) DNA-binding superfamily protein
AT3G03260	1.41							homeodomain GLABROUS 8
AT3G20470	1.42							glycine-rich protein 5
AT3G57770	1.42							Protein kinase superfamily protein
AT5G65390	1.42			5	5		5	arabinogalactan protein 7
AT3G53210	1.43							nodulin MtN21 /EamA-like transporter family protein
AT5G62160	1.43							zinc transporter 12 precursor
AT4G21620	1.47							glycine-rich protein
AT5G65380	1.47							MATE efflux family protein
AT1G01010	1.48			5				NAC domain containing protein 1
AT1G68570	1.48			5				Major facilitator superfamily protein
AT3G04000	1.48				5			NAD(P)-binding Rossmann-fold superfamily protein
AT1G62770	1.51							Plant invertase/pectin methylesterase inhibitor
AT2G47020	1.52							Peptide chain release factor 1
AT5G09570	1.53				5			Cox19-like CHCH family protein
AT3G09660	1.54							minichromosome maintenance 8
AT4G23410	1.55							tetraspanin5
AT1G60730	1.55			5		5		NAD(P)-linked oxidoreductase superfamily protein
AT4G13190	1.58							Protein kinase superfamily protein
AT2G28900	1.6			5				outer plastid envelope protein 16-1
AT3G02860	1.6							zinc ion binding
AT2G41905	1.61
AT5G03700	1.62							D-mannose binding lectin Apple-like carbohydrate-binding
AT4G17483	1.62							alpha/beta-Hydrolases superfamily protein
AT2G07739	1.63			5				Ycf1 protein
AT2G05520	1.63				5			glycine-rich protein 3
AT4G39955	1.63							alpha/beta-Hydrolases superfamily protein
AT1G80130	1.64				5			Tetratricopeptide repeat (TPR)-like superfamily protein
AT1G02850	1.65				5			beta glucosidase 11
AT2G38530	1.66							lipid transfer protein 2
AT4G26150	1.68							cytokinin-responsive gata factor 1
AT1G06002	1.68
AT3G16770	1.68			5				ethylene-responsive element binding protein
AT1G72070	1.69							Chaperone DnaJ-domain superfamily protein
AT4G21910	1.69							MATE efflux family protein
AT2G37060	1.69			5				nuclear factor Y, subunit B8
AT5G37420	1.7							Family of unknown function (DUF577)
AT2G23170	1.72			5	5	5		Auxin-responsive GH3 family protein
AT3G21530	1.72							DNAse I-like superfamily protein
AT5G08030	1.73							PLC-like phosphodiesterases superfamily protein
AT4G04830	1.73							methionine sulfoxide reductase B5
AT1G11170	1.74							Protein of unknown function (DUF707)
AT1G76430	1.74							phosphate transporter 1;9
AT3G09162	1.75
AT4G34131	1.75							UDP-glucosyl transferase 73B3
AT5G01700	1.76							Protein phosphatase 2C family protein
AT2G04100	1.76							MATE efflux family protein
AT2G32830	1.76							phosphate transporter 1;5
AT2G43535	1.77							Scorpion toxin-like knottin superfamily protein
AT3G07350	1.78			5				Protein of unknown function (DUF506)
AT3G24982	1.8							receptor like protein 40
AT1G58400	1.8							Disease resistance protein (CC-NBS-LRR class) family
AT2G46880	1.81							purple acid phosphatase 14
AT2G34070	1.82							TRICHOME BIREFRINGENCE-LIKE 37
AT3G24000	1.82							Tetratricopeptide repeat (TPR)-like superfamily protein
AT4G25160	1.83							U-box domain-containing protein kinase family protein
AT3G21420	1.85							2-oxoglutarate (2OG) and Fe(II)-dependent oxygenase
AT2G02130	1.86				5			low-molecular-weight cysteine-rich 68
AT2G28120	1.86			5			5	Major facilitator superfamily protein
AT5G25240	1.87
AT2G18050	1.87				5			histone H1-3
AT1G24530	1.88							Transducin/WD40 repeat-like superfamily protein
AT3G27400	1.92				5			Pectin lyase-like superfamily protein
AT2G33240	1.92							myosin XI D
AT3G08040	1.92							MATE efflux family protein
AT4G32480	1.93						5	Protein of unknown function (DUF506)
AT5G36180	1.94							serine carboxypeptidase-like 1
AT4G31910	1.94				5	5		HXXXD-type acyl-transferase family protein
AT3G09922	1.94							induced by phosphate starvation1
AT3G14680	1.97							cytochrome P450, family 72, subfamily A, polypeptide 14
AT3G14060	1.97
AT3G62610	1.98				5			myb domain protein 11
AT1G17170	1.98			5		5		glutathione S-transferase TAU 24
AT3G14710	1.98							RNI-like superfamily protein
AT3G22142	1.99							Bifunctional inhibitor/lipid-transfer/seed storage 2S albumin
AT1G78000	2							sulfate transporter 1;2
AT2G04040	2.02			5	5	5		MATE efflux family protein
AT2G24000	2.02							serine carboxypeptidase-like 22
AT3G09160	2.03							RNA-binding (RRM/RBD/RNP motifs) family protein
AT1G61800	2.05			5				glucose-6-phosphate/phosphate translocator 2
AT5G09970	2.05							cytochrome P450, family 78, subfamily A, polypeptide 7
AT4G13690	2.06
AT5G16980	2.07			5				Zinc-binding dehydrogenase family protein
AT3G12500	2.13				5	5		basic chitinase
AT2G36750	2.14			5	5			UDP-glucosyl transferase 73C1
AT1G23150	2.16
AT1G45616	2.19							receptor like protein 6
AT1G15010	2.22				5
AT1G02520	2.26			5				P-glycoprotein 11
AT1G05610	2.26							ADP-glucose pyrophosphorylase small subunit 2
AT3G25795	2.26							other RNA
AT1G35260	2.36							MLP-like protein 165
AT4G40020	2.41				5			Myosin heavy chain-related protein
AT3G28750	2.48
AT2G29490	2.5			5		5		glutathione S-transferase TAU 1
AT1G49900	2.52							C2H2 type zinc finger transcription factor family
AT5G61650	2.52							CYCLIN P4;2
AT5G42630	2.57					5		Homeodomain-like superfamily protein
AT2G37210	2.58							lysine decarboxylase family protein
AT1G78780	2.58					5		pathogenesis-related family protein
AT1G21529	2.59
AT5G42900	2.59				5	5	5	cold regulated gene 27
AT2G33260	2.64							Tryptophan/tyrosine permease
AT3G14940	2.66				5			phosphoenolpyruvate carboxylase 3
AT1G05680	2.73			5	5	5		Uridine diphosphate glycosyltransferase 74E2
AT1G52940	2.77							purple acid phosphatase 5
AT2G15490	2.78			5		5		UDP-glycosyltransferase 73B4
AT3G48360	2.79				5	5		BTB and TAZ domain protein 2
AT2G34080	2.84							Cysteine proteinases superfamily protein
AT4G26050	2.86							plant intracellular ras group-related LRR 8
AT5G43370	2.91							phosphate transporter 2
AT3G48700	2.97							carboxyesterase 13
AT4G36350	3							purple acid phosphatase 25
AT1G62580	3.06							Flavin-binding monooxygenase family protein
AT3G09270	3.06					5		glutathione S-transferase TAU 8
AT5G14650	3.18				5			Pectin lyase-like superfamily protein
AT3G25790	3.25							myb-like transcription factor family protein
AT4G12470	3.26				5			azelaic acid induced 1
AT1G22990	3.32				5			Heavy metal transport/detoxification superfamily protein
AT2G29060	3.43							GRAS family transcription factor
AT1G18860	3.48							WRKY DNA-binding protein 61
AT3G46700	3.5							UDP-Glycosyltransferase superfamily protein
AT5G17340	3.51							Putative membrane lipoprotein
AT3G47740	3.54					5		ABC2 homolog 2
AT2G33020	3.62							receptor like protein 24
AT5G43290	3.64							WRKY DNA-binding protein 49
AT2G04090	4.01							MATE efflux family protein
AT4G28790	4.39							basic helix-loop-helix (bHLH) DNA-binding superfamily protein
AT2G18530	4.66							Protein kinase superfamily protein
AT2G47040	5.13							Plant invertase/pectin methylesterase inhibitor superfamily
AT1G51420	5.17							sucrose-phosphatase 1
AT1G72260	5.21				5			thionin 2.1
AT1G70080	5.21							Terpenoid cyclases/Protein prenyltransferases
AT3G13400	5.35							SKU5 similar 13
AT3G55930	5.57							Pre-mRNA-splicing factor 3
AT3G07820	5.84							Pectin lyase-like superfamily protein
AT1G60450	6.54							galactinol synthase 7
AT2G47030	6.87							Plant invertase/pectin methylesterase inhibitor superfamily
AT1G53480	7.13							mto 1 responding down 1
ATCG01300	8.9							ribosomal protein L23
AT4G02720	9.8
AT4G39838		-10.33
AT3G28510		-5.8						P-loop containing nucleoside triphosphate hydrolases
AT1G14880		-4.83				5		PLANT CADMIUM RESISTANCE 1
AT1G56240		-4.3				5		phloem protein 2-B13
AT4G03450		-3.54		5			5	Ankyrin repeat family protein
AT5G52740		-3.44						Copper transport protein family
AT2G26400		-3.2		5	5			acireductone dioxygenase 3
AT4G23140		-2.81						cysteine-rich RLK (RECEPTOR-like protein kinase) 6
AT2G04495		-2.79
AT3G54870		-2.79						Armadillo/beta-catenin repeat family protein / kinesin motor
AT5G55690		-2.73						MADS-box transcription factor family protein
AT1G30550		-2.69						S-adenosyl-L-methionine-dependent methyltransferases
AT2G32680		-2.67						receptor like protein 23
AT5G16170		-2.27					5	Core-2/I-branching beta-1,6-N-acetylglucosaminyltransferase
AT3G50480		-2.25						homolog of RPW8 4
AT1G19050		-2.24			5		5	response regulator 7
AT1G78410		-2.19		5	5			VQ motif-containing protein
AT5G55460		-2.17						Bifunctional inhibitor/lipid-transfer/seed storage 2S albumin
AT1G22220		-2.12						F-box family protein
AT5G66640		-2.08		5	5			DA1-related protein 3
AT5G54720		-2.03		5	5	5		Ankyrin repeat family protein
AT2G17040		-2.02		5	5	5		NAC domain containing protein 36
AT3G11010		-1.99						receptor like protein 34
AT5G18470		-1.93		5				Curculin-like (mannose-binding) lectin family protein
AT3G05790		-1.88						lon protease 4
AT2G32030		-1.81		5	5	5		Acyl-CoA N-acyltransferases (NAT) superfamily protein
AT5G54710		-1.81						Ankyrin repeat family protein
AT4G15233		-1.71						ABC-2 and Plant PDR ABC-type transporter family protein
AT2G48150		-1.7						glutathione peroxidase 4
AT5G64000		-1.67						Inositol monophosphatase family protein
AT3G25010		-1.66						receptor like protein 41
AT2G40095		-1.61						Alpha/beta hydrolase related protein
AT2G26440		-1.56		5	5			Plant invertase/pectin methylesterase inhibitor superfamily
AT5G52750		-1.55		5	5	5		Heavy metal transport/detoxification superfamily protein
AT3G01290		-1.45		5				SPFH/Band 7/PHB domain-containing membrane-associated
AT4G23200		-1.37						cysteine-rich RLK (RECEPTOR-like protein kinase) 12
AT3G47090		-1.35			5			Leucine-rich repeat protein kinase family protein
AT1G10060		-1.27						branched-chain amino acid transaminase 1
AT2G29720		-1.23						FAD/NAD(P)-binding oxidoreductase family protein
AT3G53310		-1.14						AP2/B3-like transcriptional factor family protein
AT5G18360		-1.1						Disease resistance protein (TIR-NBS-LRR class) family
AT4G23670		1			5	5		Polyketide cyclase/dehydrase and lipid transport
AT2G39250		1.01						Integrase-type DNA-binding superfamily protein
AT4G29905		1.01
AT4G14550		1.04		5				indole-3-acetic acid inducible 14
AT4G33540		1.05		5		5		metallo-beta-lactamase family protein
AT1G19670		1.08						chlorophyllase 1
AT5G42650		1.1		5	5	5		allene oxide synthase
AT1G70300		1.15		5				K+ uptake permease 6
AT5G13550		1.19						sulfate transporter 4.1
AT4G13410		1.22			5			Nucleotide-diphospho-sugar transferases superfamily protein
AT4G15440		1.27						hydroperoxide lyase 1
AT4G01870		1.31		5	5	5		tolB protein-related
AT3G48350		1.33						Cysteine proteinases superfamily protein
AT1G19180		1.38		5	5	5		jasmonate-zim-domain protein 1
AT5G44050		1.51		5	5		5	MATE efflux family protein
AT5G22860		1.53			5			Serine carboxypeptidase S28 family protein
AT1G18870		1.53			5			isochorismate synthase 2
AT5G48180		1.55				5		nitrile specifier protein 5
AT2G30360		1.56		5				SOS3-interacting protein 4
AT1G64200		1.63		5			5	vacuolar H+-ATPase subunit E isoform 3
AT5G15500		1.65						Ankyrin repeat family protein
AT3G16400		1.73						nitrile specifier protein 1
AT3G09910		1.74			5			RAB GTPase homolog C2B
AT3G61890		1.79			5	5		homeobox 12
AT5G27350		1.81						Major facilitator superfamily protein
AT3G51238		1.82						other RNA
AT5G17490		1.82						RGA-like protein 3
AT2G22470		1.82			5			arabinogalactan protein 2
AT3G45140		1.83				5		lipoxygenase 2
AT3G19270		1.83				5		cytochrome P450, family 707, subfamily A, polypeptide 4
AT3G27250		1.84
AT4G04810		1.84						methionine sulfoxide reductase B4
AT4G02280		1.89			5			sucrose synthase 3
AT2G29500		1.92		5		5	5	HSP20-like chaperones superfamily protein
AT1G58270		1.93		5				TRAF-like family protein
AT2G38760		1.95		5	5			annexin 3
AT2G42540		1.96			5			cold-regulated 15a
AT1G69480		1.96						EXS (ERD1/XPR1/SYG1) family protein
AT1G29195		1.97
AT1G65890		2.01						acyl activating enzyme 12
AT1G29640		2.02						Protein of unknown function, DUF584
AT1G66760		2.08		5				MATE efflux family protein
AT1G49500		2.13		5
AT1G62660		2.14		5				Glycosyl hydrolases family 32 protein
AT4G23600		2.23			5			Tyrosine transaminase family protein
AT2G33380		2.23			5			Caleosin-related family protein
AT1G17870		2.29		5	5			ethylene-dependent gravitropism-deficient; yellow-green-like 3
AT1G24580		2.31						RING/U-box superfamily protein
AT2G32510		2.33			5			mitogen-activated protein kinase kinase kinase 17
AT3G48580		2.37			5	5		xyloglucan endotransglucosylase/hydrolase 11
AT2G47180		2.4		5				galactinol synthase 1
AT4G30460		2.41			5			glycine-rich protein
AT3G08860		2.53			5			PYRIMIDINE 4
AT5G63160		2.62						BTB and TAZ domain protein 1
AT1G10585		2.65						basic helix-loop-helix (bHLH) DNA-binding superfamily protein
AT4G33150		2.68			5	5		lysine-ketoglutarate reductase/saccharopine dehydrogenase
AT2G32190		2.69		5	5
AT4G34710		2.71						arginine decarboxylase 2
AT1G60190		2.72			5			ARM repeat superfamily protein
AT5G40790		2.75
AT5G13330		2.76				5		related to AP2 6l
AT4G27410		2.76			5			NAC (No Apical Meristem) domain transcriptional regulator
AT3G29575		2.81			5			ABI five binding protein 3
AT1G72140		2.87				5		Major facilitator superfamily protein
AT1G05100		2.88			5			mitogen-activated protein kinase kinase kinase 18
AT5G05340		2.89			5	5		Peroxidase superfamily protein
AT1G69260		2.91		5				ABI five binding protein
AT1G52890		3.17			5			NAC domain containing protein 19
AT4G24000		3.2			5	5		cellulose synthase like G2
AT1G12030		3.24			5			Protein of unknown function (DUF506)
AT4G37410		3.33						cytochrome P450, family 81, subfamily F, polypeptide 4
AT5G01300		3.35			5			PEBP (phosphatidylethanolamine-binding protein) family
AT2G36780		3.36				5		UDP-Glycosyltransferase superfamily protein
AT2G41190		3.38			5			Transmembrane amino acid transporter family protein
AT1G07985		3.46						Expressed protein
AT1G09500		3.5		5	5	5		NAD(P)-binding Rossmann-fold superfamily protein
AT1G16850		3.5			5
AT1G62760		3.52		5		5		Plant invertase/pectin methylesterase inhibitor
AT2G21820		3.53			5
AT3G28210		3.58		5	5			zinc finger (AN1-like) family protein
AT1G07430		3.61			5			highly ABA-induced PP2C gene 2
AT4G33550		3.64		5	5			Bifunctional inhibitor/lipid-transfer/seed storage 2S albumin
AT4G08570		3.64						Heavy metal transport/detoxification superfamily protein
AT2G14620		3.67						xyloglucan endotransglucosylase/hydrolase 10
AT5G13170		3.69		5	5			senescence-associated gene 29
AT1G47510		3.71						inositol polyphosphate 5-phosphatase 11
AT4G12580		3.74			5
AT5G59220		3.77		5	5	5		highly ABA-induced PP2C gene 1
AT5G59310		3.8			5			lipid transfer protein 4
AT5G54165		3.89
AT3G15500		4			5	5		NAC domain containing protein 3
AT1G73260		4			5	5		kunitz trypsin inhibitor 1
AT4G01985		4.02
AT3G03341		4.16
AT4G02360		4.34			5			Protein of unknown function, DUF538
AT3G45060		4.55						high affinity nitrate transporter 2.6
AT1G05340		4.58		5	5
AT3G48520		4.61			5			cytochrome P450, family 94, subfamily B, polypeptide 3
AT5G07010		4.67						sulfotransferase 2A
AT5G50360		4.82			5
AT5G59320		4.84		5	5			lipid transfer protein 3
AT2G39030		4.84						Acyl-CoA N-acyltransferases (NAT) superfamily protein
AT4G22470		4.88						protease inhibitor/seed storage/lipid transfer protein (LTP)
AT2G37870		5.09						Bifunctional inhibitor/lipid-transfer/seed storage 2S albumin
AT5G15960		5.09			5	5		stress-responsive protein (KIN1) / stress-induced protein (KIN1)
AT3G60140		5.16		5	5	5		Glycosyl hydrolase superfamily protein
AT5G06760		5.46			5			Late Embryogenesis Abundant 4-5
AT3G02480		5.82			5			Late embryogenesis abundant protein (LEA) family protein
AT2G47770		6.12		5	5	5		TSPO(outer membrane tryptophan-rich sensory protein)-related
AT5G52300		6.56			5			CAP160 protein
AT3G11480		6.61						S-adenosyl-L-methionine-dependent methyltransferases
AT3G17520		6.66			5			Late embryogenesis abundant protein (LEA) family protein
AT1G52690		7.03			5	5		Late embryogenesis abundant protein (LEA) family protein
AT5G44620			-2.77					cytochrome P450, family 706, subfamily A, polypeptide 3
AT5G20740			-2.06					Plant invertase/pectin methylesterase inhibitor superfamily
AT1G09350			-1.28					galactinol synthase 3
AT3G19660			1.02
AT2G15960			1.05	5
AT1G49032			1.06
AT5G21020			1.17
AT2G32530			1.38					cellulose synthase-like B3
AT5G52990			1.47					SNARE-like superfamily protein
AT4G14465			1.57					AT-hook motif nuclear-localized protein 20
AT5G53450			1.63	5				OBP3-responsive gene 1
AT5G56550			1.65					oxidative stress 3
AT4G11320			1.83					Papain family cysteine protease
AT2G16586			1.83
AT1G02940			1.93					glutathione S-transferase (class phi) 5
AT4G37295			2.08
AT5G44920			2.24					Toll-Interleukin-Resistance (TIR) domain family protein
AT5G58780			2.52					Undecaprenyl pyrophosphate synthetase family protein
AT2G07727			2.82	5				Di-haem cytochrome, transmembrane;Cyt b/b6, C-terminal
AT3G58550			3.02					Bifunctional inhibitor/lipid-transfer/seed storage 2S albumin
AT5G24420			3.27	5	5			6-phosphogluconolactonase 5
AT2G07687			3.29	5				Cytochrome c oxidase, subunit III
AT2G18370			3.55					Bifunctional inhibitor/lipid-transfer/seed storage 2S albumin
AT2G38390			4.21		5			Peroxidase superfamily protein
AT1G47400			5.44	5
AT2G14247			6.3					Expressed protein
AT1G60470			7.7					galactinol synthase 4
AT2G41240			8.37					basic helix-loop-helix protein 100
