# Supplementary material for: Plants grown in Apollo lunar regolith present stress-associated transcriptomes that inform prospects for lunar exploration
Source: Commun Biol. 2022 May 12;5:382. doi: 10.1038/s42003-022-03334-8 (PMC9098553; doi:10.1038/s42003-022-03334-8)
Supplement: Supplementary file 4 — Supplementary Data 2 [file 42003_2022_3334_MOESM4_ESM.xlsx]

## Sheet: FIG 4 annotation
AtG	Large (blue)	Small (green)	Severe (yellow)	ROS	SALT	METAL	HEAT	Short Description
AT5G54190	-2.95	-3.4	-4.64					protochlorophyllide oxidoreductase A
AT5G55690	-2.19	-2.13	1.76					MADS-box transcription factor family protein
AT1G09350	-1.27	-1.42	-1.46					galactinol synthase 3
AT3G15950	1.05	1.05	3.29					DNA topoisomerase-related
AT3G44970	1.11	1.87	3.1					Cytochrome P450 superfamily protein
AT1G54010	1.19	1.83	3.47		5			GDSL-like Lipase/Acylhydrolase superfamily protein
AT2G25000	1.25	1.08	2.59	5				WRKY DNA-binding protein 60
AT5G24160	1.29	1.77	1.98			5		squalene monoxygenase 6
AT4G27860	1.49	1.35	2.35	5		5		vacuolar iron transporter (VIT) family protein
AT1G73325	1.51	1.83	2.99					Kunitz family trypsin and protease inhibitor protein
AT2G39310	1.54	2.12	2.48			5		jacalin-related lectin 22
AT2G43530	1.56	1.77	2.76	5				Scorpion toxin-like knottin superfamily protein
AT3G54990	1.6	2.52	3.04	5		5		Integrase-type DNA-binding superfamily protein
AT2G05540	2.04	2.03	3.11	5	5			Glycine-rich protein family
AT5G08350	2.29	2.35	2.28	5	5	5		GRAM domain-containing / ABA-responsive protein-related
AT3G28220	2.58	3.22	4.03		5	5		TRAF-like family protein
AT1G52040	2.72	2.54	2.53	5				myrosinase-binding protein 1
AT5G10625	2.74	2.62	4.56
AT1G52100	3.35	3.77	5.68					Mannose-binding lectin superfamily protein
AT5G24770	4.15	3.08	3.8		5	5	5	vegetative storage protein 2
AT3G44300	4.82	4.51	7.07			5		nitrilase 2
AT3G28290	5.3	3.85	5.79			5		Protein of unknown function (DUF677)
AT3G28300	5.3	3.85	5.79					Protein of unknown function (DUF677)
AT3G25180	7.42	6.19	9.43					cytochrome P450, family 82, subfamily G, polypeptide 1
AT1G60470	8.31	9.37	7.97					galactinol synthase 4
AT3G05790	-1.74	-1.44						lon protease 4
AT1G76930	1.14	1.36		5				extensin 4
AT1G14250	3.26	2.69						GDA1/CD39 nucleoside phosphatase family protein
AT1G13609	4.81	7.34						Defensin-like (DEFL) family protein
AT5G24080	5.28	5.44			5			Protein kinase superfamily protein
AT5G17820	-7.97		-5.99		5			Peroxidase superfamily protein
AT1G64590	-2.81		2.87					NAD(P)-binding Rossmann-fold superfamily protein
AT1G20735	-1.62		2.31					F-box and associated interaction domains-containing protein
AT5G61650	-1.29		2.97					CYCLIN P4;2
AT3G21620	-1.21		2.38					ERD (early-responsive to dehydration stress) family protein
AT3G51450	1.2		1.21	5	5			Calcium-dependent phosphotriesterase superfamily protein
AT3G48850	1.22		1.68	5				phosphate transporter 3;2
AT3G51440	1.39		1.38					Calcium-dependent phosphotriesterase superfamily protein
AT1G06620	1.47		2.52		5			2-oxoglutarate (2OG) and Fe(II)-dependent oxygenase
AT1G74020	1.53		1.17					strictosidine synthase 2
AT4G34230	1.53		1.45					cinnamyl alcohol dehydrogenase 5
AT2G04100	1.6		2.4					MATE efflux family protein
AT2G43570	1.61		1.39		5			chitinase, putative
AT1G62540	1.63		2.57		5			flavin-monooxygenase glucosinolate S-oxygenase 2
AT2G04160	1.69		2.1	5				Subtilisin-like serine endopeptidase family protein
AT1G54575	1.7		1.84
AT1G18710	1.8		1.7		5			myb domain protein 47
AT4G18360	1.82		2.45					Aldolase-type TIM barrel family protein
AT3G16400	1.87		1.69					nitrile specifier protein 1
AT1G44350	1.87		2.2		5	5	5	IAA-leucine resistant (ILR)-like gene 6
AT2G38750	1.89		1.87		5			annexin 4
AT2G35070	1.9		2.6		5
AT1G52000	2.02		2.38	5				Mannose-binding lectin superfamily protein
AT1G52410	2.03		2.91					TSK-associating protein 1
AT2G29460	2.08		2.35	5	5	5		glutathione S-transferase tau 4
AT3G04070	2.16		1.72					NAC domain containing protein 47
AT1G66760	2.17		2.11					MATE efflux family protein
AT2G46680	2.41		1.81		5			homeobox 7
AT4G28040	2.45		2.85		5			nodulin MtN21 /EamA-like transporter family protein
AT4G37150	2.46		3.42					methyl esterase 9
AT4G15610	2.47		2.51					Uncharacterised protein family (UPF0497)
AT4G30290	2.48		2.01					xyloglucan endotransglucosylase/hydrolase 19
AT4G21680	2.57		3.05		5	5		NITRATE TRANSPORTER 1.8
AT2G43510	2.57		3.44		5			trypsin inhibitor protein 1
AT2G34810	2.61		2.2					FAD-binding Berberine family protein
AT1G30220	2.72		2.86		5	5		inositol transporter 2
AT1G17020	2.74		2.97		5	5		senescence-related gene 1
AT1G24070	2.77		2.85					cellulose synthase-like A10
AT5G13330	2.9		2.73			5		related to AP2 6l
AT3G28270	2.97		2.64		5			Protein of unknown function (DUF677)
AT5G24420	3.02		3.93		5			6-phosphogluconolactonase 5
AT5G05340	3.15		1.95		5	5		Peroxidase superfamily protein
AT5G05600	3.21		4.14		5		5	2-oxoglutarate (2OG) and Fe(II)-dependent oxygenase
AT1G52890	3.39		2.03		5			NAC domain containing protein 19
AT4G17470	3.48		3.23					alpha/beta-Hydrolases superfamily protein
AT4G24000	3.53		2.63		5	5		cellulose synthase like G2
AT2G36770	3.56		3.24					UDP-Glycosyltransferase superfamily protein
AT2G31945	3.6		3.27	5	5
AT1G65510	3.61		3.71
AT4G37410	3.64		3.85					cytochrome P450, family 81, subfamily F, polypeptide 4
AT4G12480	3.76		4.94		5		5	Bifunctional inhibitor/lipid-transfer/seed storage 2S albumin
AT1G76790	3.79		4.26					O-methyltransferase family protein
AT2G36780	3.87		2.74			5		UDP-Glycosyltransferase superfamily protein
AT5G59310	3.96		-3.02		5			lipid transfer protein 4
AT5G24780	4.08		5.14			5		vegetative storage protein 1
AT3G55970	4.48		6.05		5			jasmonate-regulated gene 21
AT2G19900	4.65		4.18		5	5		NADP-malic enzyme 1
AT4G02360	4.69		3.95		5			Protein of unknown function, DUF538
AT2G39030	5.11		5.24		5			Acyl-CoA N-acyltransferases (NAT) superfamily protein
AT5G59680		-5.24	-4.4					Leucine-rich repeat protein kinase family protein
AT3G26200		-4.87	-4.71		5			cytochrome P450, family 71, subfamily B, polypeptide 22
AT1G43800		-3.57	-5.14		5			Plant stearoyl-acyl-carrier-protein desaturase family protein
AT5G44620		-2.85	-2.34					cytochrome P450, family 706, subfamily A, polypeptide 3
AT1G73600		-2.27	-4.39		5			S-adenosyl-L-methionine-dependent methyltransferases
AT1G64360		-2.2	-2.52
AT2G47880		-2.15	-2.86				5	Glutaredoxin family protein
AT3G46370		-2.03	-2.85					Leucine-rich repeat protein kinase family protein
AT1G77760		-1.99	-4.99		5			nitrate reductase 1
AT2G32160		-1.86	-1.45					S-adenosyl-L-methionine-dependent methyltransferases
AT1G67865		-1.81	-3.49
AT2G34655		-1.79	-2.52
AT2G42610		-1.59	-3.32					Protein of unknown function (DUF640)
AT1G62560		-1.48	-1.39	5		5		flavin-monooxygenase glucosinolate S-oxygenase 3
AT2G33810		-1.38	-3.03	5				squamosa promoter binding protein-like 3
AT1G67860		-1.02	-2.32
AT5G09570		1.04	1.8		5			Cox19-like CHCH family protein
AT3G50070		1.04	1.1					CYCLIN D3;3
AT3G26690		1.09	1.44					nudix hydrolase homolog 13
AT3G63160		1.1	1.4
AT4G26150		1.13	1.96					cytokinin-responsive gata factor 1
AT4G37180		1.17	1.35					Homeodomain-like superfamily protein
AT3G09922		1.18	2.39					induced by phosphate starvation1
AT1G28130		1.22	1.76					Auxin-responsive GH3 family protein
AT3G22125		1.22	2.78					#N/A
AT5G43300		1.23	3.25					PLC-like phosphodiesterases superfamily protein
AT3G47220		1.25	1.58					phosphatidylinositol-speciwc phospholipase C9
AT2G41550		1.25	1.44					Rho termination factor
AT3G16420		1.26	2.85					PYK10-binding protein 1
AT2G33240		1.29	2.17					myosin XI D
AT2G24260		1.32	1.21					LJRHL1-like 1
AT1G26930		1.33	1.48					Galactose oxidase/kelch repeat superfamily protein
AT1G09480		1.38	2.09					NAD(P)-binding Rossmann-fold superfamily protein
AT3G27150		1.39	2.67					Galactose oxidase/kelch repeat superfamily protein
AT4G13577		1.4	1.36					#N/A
AT5G21940		1.41	1.15
AT5G39890		1.41	2.73		5			Protein of unknown function (DUF1637)
AT1G23120		1.42	2.45					Polyketide cyclase/dehydrase and lipid transport
AT4G13700		1.44	2.94					purple acid phosphatase 23
AT2G38530		1.44	1.23		5			lipid transfer protein 2
AT3G25760		1.44	2.24		5			allene oxide cyclase 1
AT2G22770		1.45	2.54					basic helix-loop-helix (bHLH) DNA-binding superfamily protein
AT2G14290		1.49	3.35		5			F-box family protein with a domain of unknown function (DUF295)
AT2G28120		1.52	2.36	5			5	Major facilitator superfamily protein
AT5G13370		1.57	1.95					Auxin-responsive GH3 family protein
AT3G61990		1.61	1.84					S-adenosyl-L-methionine-dependent methyltransferases
AT5G52990		1.62	1.47					SNARE-like superfamily protein
AT4G14465		1.68	1.57					AT-hook motif nuclear-localized protein 20
AT2G36080		1.7	2.8					AP2/B3-like transcriptional factor family protein
AT1G02940		1.78	1.46					glutathione S-transferase (class phi) 5
AT2G45135		1.9	2.1					RING/U-box superfamily protein
AT2G39510		1.93	1.63		5			nodulin MtN21 /EamA-like transporter family protein
AT5G49700		1.97	2.52	5		5		Predicted AT-hook DNA-binding family protein
AT2G23010		2	2.99			5		serine carboxypeptidase-like 9
AT3G25770		2.04	2.25			5		allene oxide cyclase 2
AT3G09260		2.08	3.36					Glycosyl hydrolase superfamily protein
AT5G14550		2.17	1.55	5				Core-2/I-branching beta-1,6-N-acetylglucosaminyltransferase
AT1G52400		2.18	3.48	5				beta glucosidase 18
AT3G16450		2.44	3.78					Mannose-binding lectin superfamily protein
AT3G16430		2.54	3.18					jacalin-related lectin 31
AT1G18860		2.62	4.22					WRKY DNA-binding protein 61
AT5G24380		2.63	2.45					YELLOW STRIPE like 2
AT3G44550		2.72	2.66					fatty acid reductase 5
AT1G15040		2.87	5.07			5		Class I glutamine amidotransferase-like superfamily protein
AT5G26270		3.67	4.4		5
AT1G47395		6.55	5.09
AT3G56970		10.23	6.05					basic helix-loop-helix (bHLH) DNA-binding superfamily protein
AT1G15700	-9.79							ATPase, F1 complex, gamma subunit protein
AT1G30550	-1.91							S-adenosyl-L-methionine-dependent methyltransferases
AT3G44460	-1.83							Basic-leucine zipper (bZIP) transcription factor family protein
AT4G33540	1.01							metallo-beta-lactamase family protein
AT4G37530	1.03						5	Peroxidase superfamily protein
AT1G32940	1.35			5				Subtilase family protein
AT3G49120	1.72							peroxidase CB
AT2G30360	1.72			5				SOS3-interacting protein 4
AT1G58270	1.93							TRAF-like family protein
AT3G61890	1.99				5	5		homeobox 12
AT2G22470	2.02				5			arabinogalactan protein 2
AT1G62660	2.3			5				Glycosyl hydrolases family 32 protein
AT1G74010	2.31							Calcium-dependent phosphotriesterase superfamily protein
AT4G23600	2.32				5			Tyrosine transaminase family protein
AT2G33380	2.39				5			Caleosin-related family protein
AT2G32510	2.61				5			mitogen-activated protein kinase kinase kinase 17
AT1G60190	2.8				5			ARM repeat superfamily protein
AT5G63160	2.84					5		BTB and TAZ domain protein 1
AT1G79450	2.92							ALA-interacting subunit 5
AT1G10585	2.93							basic helix-loop-helix (bHLH) DNA-binding superfamily protein
AT4G33150	2.96			5	5	5		lysine-ketoglutarate reductase/saccharopine dehyd bifunct
AT2G29350	2.99				5			senescence-associated gene 13
AT4G27410	3.01				5			NAC (No Apical Meristem) domain transcriptional regulator
AT3G29575	3.05				5			ABI five binding protein 3
AT1G69260	3.11			5	5			ABI five binding protein
AT1G05100	3.15				5			mitogen-activated protein kinase kinase kinase 18
AT1G32350	3.36			5	5	5		alternative oxidase 1D
AT5G01300	3.58				5			PEBP (phosphatidylethanolamine-binding protein) family protein
AT1G09500	3.68				5	5		NAD(P)-binding Rossmann-fold superfamily protein
AT2G41190	3.68				5			Transmembrane amino acid transporter family protein
AT1G61120	3.73				5			terpene synthase 04
AT1G07985	3.76							Expressed protein
AT4G33550	3.85				5			Bifunctional inhibitor/lipid-transfer/seed storage 2S albumin
AT1G16850	3.89				5
AT5G59220	4.01			5	5			highly ABA-induced PP2C gene 1
AT5G54165	4.04
AT3G28210	4.05			5	5			zinc finger (AN1-like) family protein
AT4G12580	4.07				5
AT1G62760	4.1			5		5		Plant invertase/pectin methylesterase inhibitor
AT2G14620	4.13							xyloglucan endotransglucosylase/hydrolase 10
AT5G13170	4.32				5			senescence-associated gene 29
AT3G15500	4.39				5	5		NAC domain containing protein 3
AT3G03341	4.44
AT1G73260	4.6					5		kunitz trypsin inhibitor 1
AT2G45570	4.68			5	5	5		cytochrome P450, family 76, subfamily C, polypeptide 2
AT3G48520	4.82				5			cytochrome P450, family 94, subfamily B, polypeptide 3
AT3G45060	4.82							high affinity nitrate transporter 2.6
AT5G07010	5							sulfotransferase 2A
AT5G59320	5.01				5			lipid transfer protein 3
AT1G05340	5.02			5	5
AT5G50360	5.04				5
AT4G37990	5.24							elicitor-activated gene 3-2
AT2G37870	5.31				5			Bifunctional inhibitor/lipid-transfer /seed storage 2S albumin
AT5G15960	5.33				5	5		stress-responsive protein (KIN1) / stress-induced protein (KIN1)
AT2G38240	5.41				5			2-oxoglutarate (2OG) and Fe(II)-dependent oxygenase
AT5G06760	5.72				5			Late Embryogenesis Abundant 4-5
AT1G80160	5.92				5	5		Lactoylglutathione lyase / glyoxalase I family protein
AT3G02480	6.09				5			Late embryogenesis abundant protein (LEA) family protein
AT2G47770	6.16				5	5		TSPO(outer membrane tryptophan-rich sensory protein)-related
AT3G11480	6.62							S-adenosyl-L-methionine-dependent methyltransferases
AT5G52300	6.71				5			CAP160 protein
AT3G17520	6.76				5			Late embryogenesis abundant protein (LEA) family protein
AT1G52690	7.32				5	5		Late embryogenesis abundant protein (LEA) family protein
AT1G25054		-10.33						UDP-3-O-acyl N-acetylglycosamine deacetylase family protein
AT2G28190		-3.24						copper/zinc superoxide dismutase 2
AT1G51800		-3.03		5				Leucine-rich repeat protein kinase family protein
AT3G15540		-2.5		5	5		5	indole-3-acetic acid inducible 19
AT1G08830		-2.47						copper/zinc superoxide dismutase 1
AT1G74810		-2.23						HCO3- transporter family
AT5G23020		-1.52			5			2-isopropylmalate synthase 2
AT3G53720		-1.06						cation/H+ exchanger 20
AT1G49032		1.14
AT3G18290		1.27						zinc finger protein-related
AT3G06355		1.33						#N/A
AT1G23020		1.4		5				ferric reduction oxidase 3
AT2G39350		1.64			5			ABC-2 type transporter family protein
AT1G07610		1.65				5		metallothionein 1C
AT4G31910		1.85			5	5		HXXXD-type acyl-transferase family protein
AT1G25150		1.87						F-box family protein
AT5G53450		1.92		5				OBP3-responsive gene 1
AT3G47640		2.03		5				basic helix-loop-helix (bHLH) DNA-binding superfamily protein
AT2G16586		2.16
AT5G63560		2.62						HXXXD-type acyl-transferase family protein
ATMG00513		2.93		5				NADH dehydrogenase 5A
AT3G06390		2.96			5			Uncharacterised protein family (UPF0497)
AT2G07727		3.1		5				Di-haem cytochrome, transmembrane;Cyt b/b6, C-terminal
AT3G58550		3.23						Bifunctional inhibitor/lipid-transfer /seed storage 2S albumin
AT2G07687		3.65		5				Cytochrome c oxidase, subunit III
AT3G47790		3.66						ABC2 homolog 7
AT2G18370		3.96						Bifunctional inhibitor/lipid-transfer /seed storage 2S albumin
AT2G38390		4.39						Peroxidase superfamily protein
AT2G30766		4.61
AT2G14247		6.65						Expressed protein
AT1G47400		6.68		5
AT2G41240		8.52						basic helix-loop-helix protein 100
AT1G13608		8.59						Defensin-like (DEFL) family protein
AT3G54580			-11.03					Proline-rich extensin-like family protein
AT3G28550			-10.54		5			Proline-rich extensin-like family protein
AT3G54590			-9.79					hydroxyproline-rich glycoprotein
AT3G23550			-6.51	5	5			MATE efflux family protein
AT1G12080			-6.25		5	5		Vacuolar calcium-binding protein-related
AT2G18480			-6.15					Major facilitator superfamily protein
AT3G23510			-6.09					Cyclopropane-fatty-acyl-phospholipid synthase
AT5G10250			-6.06	5	5			Phototropic-responsive NPH3 family protein
AT5G46960			-5.94			5		Plant invertase/pectin methylesterase inhibitor
AT1G19530			-5.85
AT5G61160			-5.32	5				anthocyanin 5-aromatic acyltransferase 1
AT5G19600			-4.97		5			sulfate transporter 3;5
AT1G05675			-4.66					UDP-Glycosyltransferase superfamily protein
AT2G21650			-4.65		5		5	Homeodomain-like superfamily protein
AT1G15125			-4.62					S-adenosyl-L-methionine-dependent methyltransferases
AT2G26695			-4.61					Ran BP2/NZF zinc finger-like superfamily protein
AT1G12010			-4.55		5			2-oxoglutarate (2OG) and Fe(II)-dependent oxygenase
AT3G55240			-4.24				5	Plant protein 1589 of unknown function
AT3G16670			-4.24					Pollen Ole e 1 allergen and extensin family protein
AT1G01390			-4.22		5			UDP-Glycosyltransferase superfamily protein
AT1G70260			-4.18					nodulin MtN21 /EamA-like transporter family protein
AT5G49730			-4.15					ferric reduction oxidase 6
AT1G21120			-4.11	5	5	5		O-methyltransferase family protein
AT5G46140			-4.09					Protein of unknown function (DUF295)
AT1G75030			-4.02					thaumatin-like protein 3
AT5G45820			-3.96		5		5	CBL-interacting protein kinase 20
AT5G22460			-3.9		5			alpha/beta-Hydrolases superfamily protein
AT5G18020			-3.88			5		SAUR-like auxin-responsive protein family
AT5G38970			-3.84					brassinosteroid-6-oxidase 1
AT2G40610			-3.79	5	5		5	expansin A8
AT5G59670			-3.78	5				Leucine-rich repeat protein kinase family protein
AT1G68238			-3.66
AT1G21110			-3.66			5		O-methyltransferase family protein
AT3G28500			-3.65					60S acidic ribosomal protein family
AT3G47580			-3.62					Leucine-rich repeat protein kinase family protein
AT3G15356			-3.6					Legume lectin family protein
AT3G62960			-3.56					Thioredoxin superfamily protein
AT2G27420			-3.54		5	5		Cysteine proteinases superfamily protein
AT5G18060			-3.5	5				SAUR-like auxin-responsive protein family
ATCG00920			-3.47
AT5G22490			-3.42					O-acyltransferase (WSD1-like) family protein
AT4G21760			-3.42			5		beta-glucosidase 47
AT5G18030			-3.41					SAUR-like auxin-responsive protein family
AT5G18080			-3.39					SAUR-like auxin-responsive protein family
AT5G02515			-3.35
AT5G26200			-3.33					Mitochondrial substrate carrier family protein
AT2G43580			-3.32					Chitinase family protein
AT2G29300			-3.29	5		5		NAD(P)-binding Rossmann-fold superfamily protein
AT2G20750			-3.29				5	expansin B1
AT1G75250			-3.24	5	5			RAD-like 6
AT4G01390			-3.2		5			TRAF-like family protein
AT4G36770			-3.15					UDP-Glycosyltransferase superfamily protein
AT2G29170			-3.13					NAD(P)-binding Rossmann-fold superfamily protein
AT4G22710			-3.13		5	5		cytochrome P450, family 706, subfamily A, polypeptide 2
AT4G05170			-3.11					basic helix-loop-helix (bHLH) DNA-binding superfamily protein
ATCG01180			-3.09
AT1G06830			-3.09		5		5	Glutaredoxin family protein
AT5G46871			-3.06					Putative membrane lipoprotein
AT1G04077			-3.03
AT5G62280			-3.02	5	5			Protein of unknown function (DUF1442)
AT5G64410			-2.99	5				oligopeptide transporter 4
AT5G58310			-2.96		5			methyl esterase 18
AT5G06570			-2.95					alpha/beta-Hydrolases superfamily protein
AT3G55230			-2.93					Disease resistance-responsive (dirigent-like protein)
AT1G02800			-2.93					cellulase 2
AT2G05160			-2.92					CCCH-type zinc fingerfamily protein with RNA-binding domain
AT1G62480			-2.91		5	5		Vacuolar calcium-binding protein-related
AT4G33666			-2.89	5	5
AT1G73860			-2.89					P-loop containing nucleoside triphosphate hydrolases
AT2G41100			-2.89	5	5	5		Calcium-binding EF hand family protein
ENSRNA049493670		-2.87
AT1G16490			-2.85					myb domain protein 58
AT3G03850			-2.83					SAUR-like auxin-responsive protein family
AT5G22310			-2.82
ATCG00950			-2.77
AT3G58070			-2.75					C2H2 and C2HC zinc fingers superfamily protein
AT5G20740			-2.73					Plant invertase/pectin methylesterase inhibitor
AT4G19430			-2.71
AT5G22390			-2.71					Protein of unknown function (DUF3049)
AT5G18730			-2.69
AT3G23480			-2.69					Cyclopropane-fatty-acyl-phospholipid synthase
AT2G35637			-2.69					other RNA
AT1G11080			-2.69		5			serine carboxypeptidase-like 31
AT2G38995			-2.68					O-acyltransferase (WSD1-like) family protein
AT1G16410			-2.65		5	5		cytochrome p450 79f1
AT2G21210			-2.64	5	5	5		SAUR-like auxin-responsive protein family
AT1G58370			-2.63		5			glycosyl hydrolase 10 /carbohydrate-binding domain-containing
ATCG01210			-2.62
AT2G04070			-2.61		5			MATE efflux family protein
AT1G63530			-2.6
AT4G31250			-2.6					Leucine-rich repeat protein kinase family protein
AT3G55710			-2.58					UDP-Glycosyltransferase superfamily protein
AT3G16530			-2.57	5	5			Legume lectin family protein
AT5G45770			-2.56					receptor like protein 55
AT1G64380			-2.55		5			Integrase-type DNA-binding superfamily protein
AT4G09975			-2.54
AT5G12940			-2.54					Leucine-rich repeat (LRR) family protein
AT4G34580			-2.53		5			Sec14p-like phosphatidylinositol transfer family protein
AT1G13650			-2.52		5
AT5G19650			-2.52					ovate family protein 8
AT5G66840			-2.48					SAP domain-containing protein
AT1G52190			-2.48					Major facilitator superfamily protein
AT4G38340			-2.47					Plant regulator RWP-RK family protein
AT4G28680			-2.47					L-tyrosine decarboxylase
AT3G15450			-2.46	5	5	5	5	Aluminium induced protein with YGL and LRDR motifs
AT4G00890			-2.46					proline-rich family protein
AT4G35350			-2.46					xylem cysteine peptidase 1
AT4G35380			-2.45					SEC7-like guanine nucleotide exchange family protein
AT4G34220			-2.45	5				Leucine-rich repeat protein kinase family protein
AT3G53800			-2.44					Fes1B
AT2G40130			-2.44					Dbl Clp-N motif-containing P-loop nucleoside triphosphate hyd
AT1G60590			-2.43			5		Pectin lyase-like superfamily protein
AT3G19850			-2.42	5				Phototropic-responsive NPH3 family protein
AT5G04190			-2.42	5				phytochrome kinase substrate 4
AT5G62380			-2.41					NAC-domain protein 101
AT5G20820			-2.4					SAUR-like auxin-responsive protein family
AT3G44770			-2.39					Protein of unknown function (DUF626)
AT5G03390			-2.39		5			Protein of unknown function (DUF295)
AT1G66350			-2.38					RGA-like 1
AT2G16060			-2.38					hemoglobin 1
AT5G16030			-2.38	5
AT5G36910			-2.37		5			thionin 2.2
AT3G60290			-2.36	5				2-oxoglutarate (2OG) and Fe(II)-dependent oxygenase
AT3G48720			-2.36	5				HXXXD-type acyl-transferase family protein
AT2G18328			-2.33					RAD-like 4
AT4G25480			-2.33		5		5	dehydration response element B1A
AT2G17880			-2.32	5				Chaperone DnaJ-domain superfamily protein
AT5G24580			-2.32			5		Heavy metal transport/detoxification superfamily protein
AT1G62510			-2.32	5			5	Bifunctional inhibitor/lipid-transfer/seed storage 2S albumin
AT4G00970			-2.3					cysteine-rich RLK (RECEPTOR-like protein kinase) 41
AT5G54530			-2.3					Protein of unknown function, DUF538
AT5G45310			-2.29	5	5
AT4G24265			-2.28				5
AT2G40100			-2.27					light harvesting complex photosystem II
AT4G26530			-2.27		5			Aldolase superfamily protein
AT4G31620			-2.26					Transcriptional factor B3 family protein
ATCG00020			-2.26					photosystem II reaction center protein A
AT1G65390			-2.24					phloem protein 2 A5
AT4G01460			-2.23	5				basic helix-loop-helix (bHLH) DNA-binding superfamily protein
AT1G29460			-2.22		5			SAUR-like auxin-responsive protein family
AT3G24420			-2.22					alpha/beta-Hydrolases superfamily protein
AT4G14940			-2.21					amine oxidase 1
AT5G15780			-2.2					Pollen Ole e 1 allergen and extensin family protein
AT1G29600			-2.2					Zinc finger C-x8-C-x5-C-x3-H type family protein
AT2G22890			-2.19					Kua-ubiquitin conjugating enzyme hybrid localisation domain
AT1G77330			-2.18				5	2-oxoglutarate (2OG) and Fe(II)-dependent oxygenase
AT3G20200			-2.17			5		Protein kinase with adenine nucleotide alpha hydrolases-like
AT1G09750			-2.17	5	5			Eukaryotic aspartyl protease family protein
AT2G18300			-2.16	5	5			basic helix-loop-helix (bHLH) DNA-binding superfamily protein
AT5G01190			-2.16					laccase 10
AT5G50950			-2.16					FUMARASE 2
AT2G43610			-2.14					Chitinase family protein
ENSRNA049495735		-2.13
AT3G05660			-2.13		5	5		receptor like protein 33
ATCG00280			-2.12					photosystem II reaction center protein C
AT5G14200			-2.12					isopropylmalate dehydrogenase 1
AT5G28490			-2.11					Protein of unknown function (DUF640)
AT2G35960			-2.11	5				NDR1/HIN1-like 12
AT5G20630			-2.1				5	germin 3
AT5G60490			-2.1					FASCICLIN-like arabinogalactan-protein 12
AT1G05540			-2.1					Protein of unknown function (DUF295)
AT1G15405			-2.1					other RNA
ENSRNA049494515		-2.09
ENSRNA049494585		-2.09
AT2G37950			-2.09	5				RING/FYVE/PHD zinc finger superfamily protein
AT1G09600			-2.06					Protein kinase superfamily protein
AT1G12110			-2.06					nitrate transporter 1.1
AT1G67750			-2.05		5		5	Pectate lyase family protein
AT4G08300			-2.03		5			nodulin MtN21 /EamA-like transporter family protein
AT5G63850			-2.03					amino acid permease 4
AT3G45160			-2.02		5			Putative membrane lipoprotein
AT1G02640			-2.02		5			beta-xylosidase 2
ATCG00350			-2.01					Photosystem I, PsaA/PsaB protein
AT1G65450			-2.01					HXXXD-type acyl-transferase family protein
AT4G30110			-2			5		heavy metal atpase 2
AT4G34900			-2					xanthine dehydrogenase 2
AT3G47400			-1.99					Plant invertase/pectin methylesterase inhibitor superfamily
AT1G47840			-1.99					hexokinase 3
AT1G01340			-1.99					cyclic nucleotide gated channel 10
AT3G12150			-1.99	5
AT3G16410			-1.98					nitrile specifier protein 4
AT2G40530			-1.98
AT2G35760			-1.98					Uncharacterised protein family (UPF0497)
AT5G60660			-1.98					plasma membrane intrinsic protein 2;4
AT3G48290			-1.98					cytochrome P450, family 71, subfamily A, polypeptide 24
AT1G30420			-1.98					multidrug resistance-associated protein 12
AT3G51340			-1.98					Eukaryotic aspartyl protease family protein
AT2G32870			-1.97					TRAF-like family protein
AT2G23600			-1.97					acetone-cyanohydrin lyase
AT1G33170			-1.97					S-adenosyl-L-methionine-dependent methyltransferases
ATCG00270			-1.97					photosystem II reaction center protein D
AT5G49630			-1.96					amino acid permease 6
AT2G22980			-1.96	5				serine carboxypeptidase-like 13
AT1G29050			-1.96					TRICHOME BIREFRINGENCE-LIKE 38
AT5G25980			-1.95					glucoside glucohydrolase 2
AT5G14740			-1.95		5			carbonic anhydrase 2
AT3G55990			-1.94					Plant protein of unknown function (DUF828)
AT1G07490			-1.94					ROTUNDIFOLIA like 3
AT4G02290			-1.93		5	5		glycosyl hydrolase 9B13
AT2G37380			-1.93
AT5G42860			-1.93	5
AT3G27690			-1.93	5			5	photosystem II light harvesting complex gene 2.3
AT4G04330			-1.92					Chaperonin-like RbcX protein
AT5G35740			-1.92				5	Carbohydrate-binding X8 domain superfamily protein
AT1G20440			-1.91	5	5			cold-regulated 47
AT2G17780			-1.91					PLAC8 family protein
AT1G72230			-1.91					Cupredoxin superfamily protein
AT4G36540			-1.9	5	5			BR enhanced expression 2
AT2G34170			-1.9					Protein of unknown function (DUF688)
AT3G13980			-1.89
AT5G67390			-1.89
AT1G12570			-1.89					Glucose-methanol-choline (GMC) oxidoreductase
AT2G19590			-1.89		5			ACC oxidase 1
AT2G36830			-1.87		5			gamma tonoplast intrinsic protein
AT1G70985			-1.86			5		hydroxyproline-rich glycoprotein family protein
AT2G28315			-1.85					Nucleotide/sugar transporter family protein
ATCG00680			-1.85					photosystem II reaction center protein B
AT3G45680			-1.84					Major facilitator superfamily protein
AT2G29310			-1.84					NAD(P)-binding Rossmann-fold superfamily protein
AT5G05090			-1.83	5				Homeodomain-like superfamily protein
AT5G57780			-1.83	5	5
AT3G01500			-1.83		5			carbonic anhydrase 1
ATCG00490			-1.82			5		ribulose-bisphosphate carboxylases
AT4G28240			-1.82	5				Wound-responsive family protein
AT5G09220			-1.81	5				amino acid permease 2
AT4G36620			-1.81					GATA transcription factor 19
AT5G10170			-1.81					myo-inositol-1-phosphate synthase 3
AT2G29290			-1.8	5				NAD(P)-binding Rossmann-fold superfamily protein
AT3G61490			-1.8					Pectin lyase-like superfamily protein
AT5G61740			-1.79					ABC2 homolog 14
AT1G17600			-1.78	5				Disease resistance protein (TIR-NBS-LRR class) family
AT4G17340			-1.78		5		5	tonoplast intrinsic protein 2;2
AT3G12710			-1.78	5				DNA glycosylase superfamily protein
AT5G38420			-1.77					Ribulose bisphosphate carboxylase (small chain) family protein
AT1G68190			-1.77	5	5	5		B-box zinc finger family protein
AT2G28950			-1.77	5				expansin A6
AT5G28770			-1.77	5	5			bZIP transcription factor family protein
AT1G29500			-1.76					SAUR-like auxin-responsive protein family
AT4G28250			-1.75		5		5	expansin B3
AT3G23000			-1.74	5				CBL-interacting protein kinase 7
AT2G34180			-1.74			5		CBL-interacting protein kinase 13
AT5G19250			-1.73	5			5	Glycoprotein membrane precursor GPI-anchored
AT1G29430			-1.73		5			SAUR-like auxin-responsive protein family
AT1G29395			-1.72		5			COLD REGULATED 314 INNER MEMBRANE 1
AT1G20450			-1.72	5	5			Dehydrin family protein
AT5G53200			-1.72					Homeodomain-like superfamily protein
AT2G39560			-1.71					Putative membrane lipoprotein
AT3G21950			-1.7			5		S-adenosyl-L-methionine-dependent methyltransferases
AT1G05310			-1.7					Pectin lyase-like superfamily protein
AT1G35180			-1.7					TRAM, LAG1 and CLN8 (TLC) lipid-sensing domain containing
AT4G14400			-1.7	5		5		ankyrin repeat family protein
AT4G39970			-1.7					Haloacid dehalogenase-like hydrolase (HAD) superfamily
AT1G78320			-1.69		5			glutathione S-transferase TAU 23
AT4G24350			-1.69		5			Phosphorylase superfamily protein
AT1G67870			-1.69					glycine-rich protein
AT3G51220			-1.68					Plant protein of unknown function (DUF827)
AT5G41761			-1.68
AT1G04540			-1.67					Calcium-dependent lipid-binding (CaLB domain) family protein
AT2G38320			-1.66					TRICHOME BIREFRINGENCE-LIKE 34
AT1G27130			-1.66			5		glutathione S-transferase tau 13
AT3G47010			-1.66					Glycosyl hydrolase family protein
AT5G43400			-1.66					Uncharacterised conserved protein UCP015417, vWA
AT1G78820			-1.65					D-mannose binding lectin Apple-like carbohydrate-binding
AT1G09390			-1.64					GDSL-like Lipase/Acylhydrolase superfamily protein
AT2G34060			-1.64					Peroxidase superfamily protein
AT4G16780			-1.64		5			homeobox protein 2
AT4G04630			-1.63	5				Protein of unknown function, DUF584
AT1G04800			-1.63				5	glycine-rich protein
AT3G23150			-1.62	5			5	Signal transduction histidine kinase, hybrid-type, ethylene
AT2G25900			-1.61	5				Zinc finger C-x8-C-x5-C-x3-H type family protein
ENSRNA049495734		-1.61
AT1G73870			-1.6					B-box type zinc finger protein with CCT domain
AT2G23770			-1.6	5				kinase / peptidoglycan-binding LysM domain-containing
AT3G51895			-1.6		5			sulfate transporter 3;1
AT3G07010			-1.6	5				Pectin lyase-like superfamily protein
AT4G05120			-1.6					Major facilitator superfamily protein
AT5G48920			-1.59					tracheary element differentiation-related 7
AT5G50915			-1.59					basic helix-loop-helix (bHLH) DNA-binding superfamily protein
AT3G10720			-1.58	5			5	Plant invertase/pectin methylesterase inhibitor superfamily
AT2G38090			-1.58					Duplicated homeodomain-like superfamily protein
AT4G24780			-1.58	5	5	5	5	Pectin lyase-like superfamily protein
AT4G24540			-1.58					AGAMOUS-like 24
AT2G22990			-1.57	5				sinapoylglucose 1
AT5G22580			-1.57					Stress responsive A/B Barrel Domain
AT1G29720			-1.57	5				Leucine-rich repeat transmembrane protein kinase
AT2G04170			-1.57					TRAF-like family protein
AT1G22590			-1.57					AGAMOUS-like 87
AT2G45660			-1.57					AGAMOUS-like 20
AT5G07460			-1.56	5				peptidemethionine sulfoxide reductase 2
AT4G33810			-1.55					Glycosyl hydrolase superfamily protein
AT5G05840			-1.55					Protein of unknown function (DUF620)
AT1G55673			-1.54
AT4G21445			-1.53
AT1G53520			-1.53					Chalcone-flavanone isomerase family protein
AT1G22250			-1.53
AT5G40150			-1.53	5				Peroxidase superfamily protein
AT5G17420			-1.53					Cellulose synthase family protein
AT5G10150			-1.52					Domain of unknown function (DUF966)
AT4G29110			-1.51				5
AT5G63180			-1.51	5	5		5	Pectin lyase-like superfamily protein
AT1G69440			-1.51	5				Argonaute family protein
AT1G49750			-1.51	5		5		Leucine-rich repeat (LRR) family protein
AT3G63110			-1.5		5		5	isopentenyltransferase 3
AT1G78270			-1.5					UDP-glucosyl transferase 85A4
AT5G03170			-1.5					FASCICLIN-like arabinogalactan-protein 11
AT5G26330			-1.5					Cupredoxin superfamily protein
AT1G52770			-1.49					Phototropic-responsive NPH3 family protein
AT5G07080			-1.49					HXXXD-type acyl-transferase family protein
AT5G40610			-1.49					NAD-dependent glycerol-3-phosphate dehydrogenase
AT5G44130			-1.49		5		5	FASCICLIN-like arabinogalactan protein 13 precursor
AT5G11670			-1.48	5		5		NADP-malic enzyme 2
AT4G25830			-1.48					Uncharacterised protein family (UPF0497)
AT4G39710			-1.48					FK506-binding protein 16-2
AT5G21482			-1.47					cytokinin oxidase 7
AT1G10640			-1.47					Pectin lyase-like superfamily protein
AT5G15530			-1.47					biotin carboxyl carrier protein 2
AT1G01900			-1.46					subtilase family protein
AT5G59650			-1.46					Leucine-rich repeat protein kinase family protein
AT3G28840			-1.46					Protein of unknown function (DUF1216)
AT2G18160			-1.46					basic leucine-zipper 2
AT3G49940			-1.45		5			LOB domain-containing protein 38
AT4G37400			-1.45					cytochrome P450, family 81, subfamily F, polypeptide 3
AT1G14280			-1.45	5			5	phytochrome kinase substrate 2
AT3G14840			-1.45	5				Leucine-rich repeat transmembrane protein kinase
AT1G77490			-1.45					thylakoidal ascorbate peroxidase
AT1G49490			-1.44					Leucine-rich repeat (LRR) family protein
AT5G42690			-1.44					Protein of unknown function, DUF547
AT2G34650			-1.44		5			Protein kinase superfamily protein
AT1G19950			-1.44					HVA22-like protein H (ATHVA22H)
AT1G77960			-1.44
AT3G17330			-1.44	5				evolutionarily conserved C-terminal region 6
AT4G13710			-1.44			5		Pectin lyase-like superfamily protein
AT1G75460			-1.43	5				ATP-dependent protease La (LON) domain protein
AT1G78370			-1.43		5			glutathione S-transferase TAU 20
AT4G16880			-1.43					Leucine-rich repeat (LRR) family protein
AT1G26945			-1.43					basic helix-loop-helix (bHLH) DNA-binding superfamily protein
AT4G38860			-1.42	5		5		SAUR-like auxin-responsive protein family
AT4G19050			-1.42					NB-ARC domain-containing disease resistance protein
AT1G66190			-1.42
AT3G04980			-1.42					DNAJ heat shock N-terminal domain-containing protein
AT5G58670			-1.42	5	5		5	phospholipase C1
AT1G76180			-1.42					Dehydrin family protein
AT3G19620			-1.41					Glycosyl hydrolase family protein
AT2G36490			-1.4					demeter-like 1
AT1G62800			-1.4					aspartate aminotransferase 4
AT4G15500			-1.39					UDP-Glycosyltransferase superfamily protein
AT1G21130			-1.39			5		O-methyltransferase family protein
AT2G37470			-1.39					Histone superfamily protein
AT5G15160			-1.39					BANQUO 2
AT3G18710			-1.39		5			plant U-box 29
AT4G02420			-1.39					Concanavalin A-like lectin protein kinase family protein
AT5G35480			-1.39	5
AT1G03130			-1.38					photosystem I subunit D-2
AT3G01550			-1.38					phosphoenolpyruvate (pep)/phosphate translocator 2
AT1G50280			-1.38					Phototropic-responsive NPH3 family protein
AT1G78260			-1.38				5	RNA-binding (RRM/RBD/RNP motifs) family protein
AT1G22030			-1.38
AT1G59870			-1.37	5		5		ABC-2 and Plant PDR ABC-type transporter family protein
AT2G15620			-1.37					nitrite reductase 1
AT1G18250			-1.37		5			Pathogenesis-related thaumatin superfamily protein
AT2G33050			-1.37					receptor like protein 26
AT5G66330			-1.36					Leucine-rich repeat (LRR) family protein
AT5G38410			-1.36					Ribulose bisphosphate carboxylase (small chain)
AT2G37170			-1.36					plasma membrane intrinsic protein 2
AT5G16530			-1.36					Auxin efflux carrier family protein
AT1G66090			-1.36	5	5			Disease resistance protein (TIR-NBS class)
AT4G22690			-1.36			5		cytochrome P450, family 706, subfamily A, polypeptide 1
AT2G28720			-1.35					Histone superfamily protein
AT4G39770			-1.35	5	5			Haloacid dehalogenase-like hydrolase (HAD)
AT3G49670			-1.35	5		5		Leucine-rich receptor-like protein kinase family protein
AT4G20070			-1.35	5				allantoate amidohydrolase
AT1G53170			-1.35		5			ethylene response factor 8
AT4G37980			-1.34					elicitor-activated gene 3-1
AT3G09190			-1.34					Concanavalin A-like lectin family protein
AT5G41900			-1.34			5		alpha/beta-Hydrolases superfamily protein
AT5G39320			-1.34					UDP-glucose 6-dehydrogenase family protein
AT3G57040			-1.34					response regulator 9
AT4G22560			-1.33
AT5G55620			-1.33
AT2G03550			-1.33	5				alpha/beta-Hydrolases superfamily protein
AT1G13790			-1.33					XH/XS domain-containing protein
AT4G20430			-1.33					Subtilase family protein
AT4G39800			-1.32					myo-inositol-1-phosphate synthase 1
AT2G27920			-1.31					serine carboxypeptidase-like 51
AT5G57190			-1.31	5	5	5		phosphatidylserine decarboxylase 2
AT5G67460			-1.31					O-Glycosyl hydrolases family 17 protein
AT5G27030			-1.31					TOPLESS-related 3
AT5G45650			-1.31	5				subtilase family protein
ATCG00420			-1.3					NADH dehydrogenase subunit J
AT5G25460			-1.3	5				Protein of unknown function, DUF642
AT1G20840			-1.3	5				tonoplast monosaccharide transporter1
AT1G01110			-1.29					IQ-domain 18
AT4G28780			-1.29	5				GDSL-like Lipase/Acylhydrolase superfamily protein
AT2G36570			-1.29			5		Leucine-rich repeat protein kinase family protein
AT1G30820			-1.29	5		5		CTP synthase family protein
AT4G12900			-1.28					Gamma interferon responsive lysosomal thiol (GILT) reductase
AT3G26230			-1.28	5				cytochrome P450, family 71, subfamily B, polypeptide 24
AT2G46440			-1.28					cyclic nucleotide-gated channels
AT1G15980			-1.28					NDH-dependent cyclic electron flow 1
AT2G44940			-1.27			5		Integrase-type DNA-binding superfamily protein
AT3G07540			-1.27					Actin-binding FH2 (formin homology 2) family protein
AT5G10430			-1.26	5				arabinogalactan protein 4
AT4G02110			-1.26				5	transcription coactivators
AT1G31330			-1.26					photosystem I subunit F
AT1G04530			-1.26					Tetratricopeptide repeat (TPR)-like superfamily protein
AT4G18780			-1.25					cellulose synthase family protein
AT5G06710			-1.25					homeobox from Arabidopsis thaliana
AT4G23290			-1.25	5				cysteine-rich RLK (RECEPTOR-like protein kinase) 21
AT4G21380			-1.25	5				receptor kinase 3
AT5G19740			-1.25					Peptidase M28 family protein
AT2G01340			-1.25
AT4G21280			-1.25					photosystem II subunit QA
AT4G30060			-1.25	5				Core-2/I-branching beta-1,6-N-acetylglucosaminyltransferase
AT5G12470			-1.24				5	Protein of unknown function (DUF3411)
AT5G24490			-1.24	5				30S ribosomal protein, putative
AT3G23090			-1.24					TPX2 (targeting protein for Xklp2) protein family
AT3G12920			-1.24					SBP (S-ribonuclease binding protein) family protein
AT1G22650			-1.23					Plant neutral invertase family protein
AT1G75690			-1.23					DnaJ/Hsp40 cysteine-rich domain superfamily protein
AT2G44210			-1.23	5				Protein of Unknown Function (DUF239)
AT3G63440			-1.23					cytokinin oxidase/dehydrogenase 6
AT2G04780			-1.23					FASCICLIN-like arabinoogalactan 7
AT1G64370			-1.23		5
AT1G62500			-1.22		5			Bifunctional inhibitor/lipid-transfer /seed storage 2S albumin
AT4G10340			-1.22					light harvesting complex of photosystem II 5
AT1G15000			-1.22	5				serine carboxypeptidase-like 50
AT1G20190			-1.22	5				expansin 11
AT2G15020			-1.21
AT3G15570			-1.21	5				Phototropic-responsive NPH3 family protein
AT3G28930			-1.21	5				AIG2-like (avirulence induced gene) family protein
AT5G59130			-1.21					Subtilase family protein
AT3G06750			-1.21	5				hydroxyproline-rich glycoprotein family protein
AT4G38550			-1.21	5				Arabidopsis phospholipase-like protein (PEARLI 4) family
AT1G15820			-1.21					light harvesting complex photosystem II subunit 6
AT3G18050			-1.2	5
AT5G05790			-1.2					Duplicated homeodomain-like superfamily protein
AT4G11211			-1.2
AT5G45530			-1.19					Protein of unknown function (DUF594)
AT3G23530			-1.19					Cyclopropane-fatty-acyl-phospholipid synthase
AT4G11280			-1.19	5	5	5		1-aminocyclopropane-1-carboxylic acid (acc) synthase 6
AT5G49740			-1.19					ferric reduction oxidase 7
AT2G41180			-1.18	5	5		5	VQ motif-containing protein
AT5G61340			-1.18	5
AT3G44450			-1.18
AT5G46240			-1.17					potassium channel in Arabidopsis thaliana 1
AT3G57330			-1.17	5				autoinhibited Ca2+-ATPase 11
AT3G54890			-1.17					photosystem I light harvesting complex gene 1
AT1G25055			-1.16					F-box family protein
AT4G13575			-1.16
AT1G58602			-1.16					LRR and NB-ARC domains-containing disease resistance
AT1G11860			-1.16			5		Glycine cleavage T-protein family
AT4G05180			-1.16					photosystem II subunit Q-2
AT2G35820			-1.15					ureidoglycolate hydrolases
AT1G78020			-1.15	5	5		5	Protein of unknown function (DUF581)
AT1G66970			-1.15	5				SHV3-like 2
AT1G08380			-1.15					photosystem I subunit O
AT1G33600			-1.14	5	5			Leucine-rich repeat (LRR) family protein
AT2G37460			-1.14					nodulin MtN21 /EamA-like transporter family protein
AT1G79620			-1.14					Leucine-rich repeat protein kinase family protein
AT3G59010			-1.14					pectin methylesterase 61
AT3G18170			-1.14	5				Glycosyltransferase family 61 protein
AT5G46110			-1.13	5				Glucose-6-phosphate/phosphate translocator-related
AT3G05650			-1.13					receptor like protein 32
AT2G29970			-1.13					Double Clp-N motif-cont P-loop nucleoside triphosphate hyd
AT2G44670			-1.13					Protein of unknown function (DUF581)
AT4G35480			-1.13	5		5		RING-H2 finger A3B
AT5G44070			-1.13	5		5		phytochelatin synthase 1 (PCS1)
AT4G10955			-1.13					alpha/beta-Hydrolases superfamily protein
AT1G18620			-1.12	5
AT3G06130			-1.12			5		Heavy metal transport/detoxification superfamily protein
AT2G47730			-1.12	5			5	glutathione S-transferase phi 8
AT2G35340			-1.12					helicase domain-containing protein
AT5G02160			-1.12	5
AT3G29030			-1.12	5				expansin A5
AT5G47250			-1.11					LRR and NB-ARC domains-containing disease resistance
AT2G22970			-1.11					serine carboxypeptidase-like 11
AT1G48480			-1.11	5				receptor-like kinase 1
AT3G05470			-1.11					Actin-binding FH2 (formin homology 2) family protein
AT1G73655			-1.11					FKBP-like peptidyl-prolyl cis-trans isomerase family protein
AT5G64620			-1.11	5				cell wall / vacuolar inhibitor of fructosidase 2
AT1G77590			-1.11					long chain acyl-CoA synthetase 9
AT3G26650			-1.11					glyceraldehyde 3-phosphate dehydrogenase A subunit
AT5G64770			-1.1				5
AT2G46710			-1.1	5				Rho GTPase activating with PAK-box/P21-Rho-binding domain
AT4G14890			-1.1	5				2Fe-2S ferredoxin-like superfamily protein
AT4G36240			-1.09					GATA transcription factor 7
AT1G69910			-1.09					Protein kinase superfamily protein
AT5G59690			-1.09				5	Histone superfamily protein
AT1G32080			-1.09					membrane protein, putative
AT3G60520			-1.09	5
AT1G01790			-1.09				5	K+ efflux antiporter 1
AT1G13210			-1.09	5	5	5		autoinhibited Ca2+/ATPase II
AT1G20850			-1.08					xylem cysteine peptidase 2
AT5G15580			-1.08					longifolia1
AT3G01670			-1.08
AT2G31790			-1.08		5			UDP-Glycosyltransferase superfamily protein
AT5G62170			-1.08
AT1G50900			-1.08		5			Ankyrin repeat family protein
AT5G48460			-1.08					Actin binding Calponin homology (CH) domain-containing
AT3G52060			-1.07	5				Core-2/I-branching beta-1,6-N-acetylglucosaminyltransferase
AT1G06680			-1.07					photosystem II subunit P-1
AT3G23890			-1.06					topoisomerase II
AT1G01620			-1.06					plasma membrane intrinsic protein 1C
AT1G48100			-1.06		5	5		Pectin lyase-like superfamily protein
AT2G02820			-1.06					myb domain protein 88
AT3G60390			-1.06	5	5			homeobox-leucine zipper protein 3
AT5G35630			-1.06					glutamine synthetase 2
AT5G48360			-1.06					Actin-binding FH2 (formin homology 2) family protein
AT3G21055			-1.05					photosystem II subunit T
AT4G34740			-1.05					GLN phosphoribosyl pyrophosphate amidotransferase 2
AT1G63020			-1.05					nuclear RNA polymerase D1A
AT3G23450			-1.05
AT1G10960			-1.05	5				ferredoxin 1
AT5G45680			-1.05					FK506-binding protein 13
AT1G17920			-1.05					homeodomain GLABROUS 12
AT4G19530			-1.05	5		5		disease resistance protein (TIR-NBS-LRR class) family
AT3G18890			-1.05					NAD(P)-binding Rossmann-fold superfamily protein
AT4G23900			-1.04					Nucleoside diphosphate kinase family protein
AT5G04140			-1.04					glutamate synthase 1
AT1G61520			-1.04					photosystem I light harvesting complex gene 3
AT3G45640			-1.04	5	5	5		mitogen-activated protein kinase 3
AT5G65683			-1.03			5		Zinc finger (C3HC4-type RING finger) family protein
AT4G23500			-1.03					Pectin lyase-like superfamily protein
AT2G34620			-1.03	5				Mitochondrial transcription termination factor family protein
AT4G37870			-1.03			5		phosphoenolpyruvate carboxykinase 1
AT1G23080			-1.02	5				Auxin efflux carrier family protein
AT1G09340			-1.02					chloroplast RNA binding
AT1G56220			-1.02	5				Dormancy/auxin associated family protein
AT4G34060			-1.02					demeter-like protein 3
AT5G59430			-1.02					telomeric repeat binding protein 1
AT1G45130			-1.02					beta-galactosidase 5
AT1G68400			-1.02					leucine-rich repeat transmembrane protein kinase family
AT4G33490			-1.01				5	Eukaryotic aspartyl protease family protein
AT1G78265			-1.01					other RNA
AT1G21500			-1.01
AT1G08160			-1.01					Late embryogenesis abundant (LEA) hydroxyproline-rich
AT1G47580			-1.01					Pentatricopeptide repeat (PPR) superfamily protein
AT3G10570			-1.01					cytochrome P450, family 77, subfamily A, polypeptide 6
AT2G37100			-1					protamine P1 family protein
AT1G54740			-1					Protein of unknown function (DUF3049)
AT2G32860			-1	5				beta glucosidase 33
AT5G11590			-1			5	5	Integrase-type DNA-binding superfamily protein
AT5G63320			-1					nuclear protein X1
AT2G46630			-1
AT1G25480			-1					Aluminium activated malate transporter family protein
AT5G63130			1	5	5			Octicosapeptide/Phox/Bem1p family protein
AT1G64060			1					respiratory burst oxidase protein F
AT4G10120			1					Sucrose-phosphate synthase family protein
AT5G62200			1					Embryo-specific protein 3, (ATS3)
AT3G62650			1	5
AT4G31290			1					ChaC-like family protein
AT1G19600			1.01					pfkB-like carbohydrate kinase family protein
AT5G42060			1.01					DEK, chromatin associated protein
AT1G72900			1.01			5		Toll-Interleukin-Resistance (TIR) domain-containing protein
AT4G24050			1.01		5			NAD(P)-binding Rossmann-fold superfamily protein
AT3G02510			1.02					Regulator of chromosome condensation (RCC1) family protein
AT5G39190			1.02					germin-like protein 2
AT3G12120			1.02					fatty acid desaturase 2
AT1G21410			1.02	5				F-box/RNI-like superfamily protein
AT2G37760			1.02			5		NAD(P)-linked oxidoreductase superfamily protein
AT5G03240			1.02					polyubiquitin 3
AT4G15760			1.02			5		monooxygenase 1
AT1G16730			1.02					unknown protein 6
AT3G16310			1.03					mitotic phosphoprotein N' end (MPPN) family protein
AT2G34210			1.03					Transcription elongation factor Spt5
AT4G38540			1.03	5				FAD/NAD(P)-binding oxidoreductase family protein
AT5G60270			1.03	5	5	5	5	Concanavalin A-like lectin protein kinase family protein
AT4G20110			1.03					VACUOLAR SORTING RECEPTOR 7
AT1G14820			1.03					Sec14p-like phosphatidylinositol transfer family protein
AT5G05060			1.03					Cystatin/monellin superfamily protein
AT5G60890			1.04			5		myb domain protein 34
AT4G27830			1.04					beta glucosidase 10
AT2G46220			1.04	5				Uncharacterized conserved protein (DUF2358)
AT4G03960			1.04	5				Phosphotyrosine protein phosphatases superfamily protein
AT5G19440			1.04					NAD(P)-binding Rossmann-fold superfamily protein
AT3G46130			1.04		5			myb domain protein 48
AT1G53320			1.04					tubby like protein 7
AT5G19020			1.04					mitochondrial editing factor 18
AT3G62290			1.05	5				ADP-ribosylation factor A1E
AT4G09750			1.05					NAD(P)-binding Rossmann-fold superfamily protein
AT3G04530			1.05					phosphoenolpyruvate carboxylase kinase 2
AT2G19450			1.05					membrane bound O-acyl transferase (MBOAT) family protein
AT5G13490			1.05	5				ADP/ATP carrier 2
AT4G13800			1.05					Protein of unknown function (DUF803)
AT5G11260			1.05	5				Basic-leucine zipper (bZIP) transcription factor family protein
AT3G13910			1.05	5				Protein of unknown function (DUF3511)
AT3G22850			1.05					Aluminium induced protein with YGL and LRDR motifs
AT3G56960			1.05					phosphatidyl inositol monophosphate 5 kinase 4
AT1G09850			1.05					xylem bark cysteine peptidase 3
AT1G22170			1.05					Phosphoglycerate mutase family protein
AT2G24180			1.06					cytochrome p450 71b6
AT4G17730			1.06	5				syntaxin of plants 23
AT4G09970			1.06
AT5G41080			1.06			5		PLC-like phosphodiesterases superfamily protein
AT1G06000			1.06				5	UDP-Glycosyltransferase superfamily protein
AT3G55560			1.06					AT-hook protein of GA feedback 2
AT2G33290			1.06					SU(VAR)3-9 homolog 2
AT2G23300			1.06					Leucine-rich repeat protein kinase family protein
AT5G01840			1.06					ovate family protein 1
AT1G62790			1.07	5				Bifunctional inhibitor/lipid-transfer /seed storage 2S albumin
AT3G05165			1.07			5		Major facilitator superfamily protein
AT3G14700			1.07					SART-1 family
AT3G11230			1.07					Yippee family putative zinc-binding protein
AT3G53620			1.07			5		pyrophosphorylase 4
AT5G14800			1.07					pyrroline-5- carboxylate (P5C) reductase
AT3G43270			1.07					Plant invertase/pectin methylesterase inhibitor superfamily
AT3G02875			1.07			5		Peptidase M20/M25/M40 family protein
AT2G41640			1.07	5	5	5		Glycosyltransferase family 61 protein
AT4G13000			1.08					AGC (cAMP-dependent, cGMP-dependent, protein kinase C)
AT3G26960			1.08		5			Pollen Ole e 1 allergen and extensin family protein
AT1G15110			1.08					phosphatidyl serine synthase family protein
AT5G03545			1.08
AT5G17220			1.08					glutathione S-transferase phi 12
AT2G22490			1.08					Cyclin D2;1
AT5G61640			1.08					peptidemethionine sulfoxide reductase 1
AT1G70090			1.08	5				glucosyl transferase family 8
AT1G64230			1.09					ubiquitin-conjugating enzyme 28
AT3G18010			1.09					WUSCHEL related homeobox 1
AT5G49330			1.09				5	myb domain protein 111
AT3G10410			1.09	5				SERINE CARBOXYPEPTIDASE-LIKE 49
AT2G37970			1.09	5				SOUL heme-binding family protein
AT3G21600			1.09					Senescence/dehydration-associated protein-related
AT4G27260			1.09	5				Auxin-responsive GH3 family protein
AT5G25120			1.09					ytochrome p450, family 71, subfamily B, polypeptide 11
AT3G14610			1.1					cytochrome P450, family 72, subfamily A, polypeptide 7
AT4G34881			1.1
AT3G16360			1.1					HPT phosphotransmitter 4
AT5G62990			1.1					Ubiquitin carboxyl-terminal hydrolase family protein
AT5G20400			1.1	5				2-oxoglutarate (2OG) and Fe(II)-dependent oxygenase
AT5G55090			1.1		5			mitogen-activated protein kinase kinase kinase 15
AT5G36220			1.11		5			cytochrome p450 81d1
AT5G09443			1.11					other RNA
AT3G44720			1.11	5				arogenate dehydratase 4
AT5G54930			1.11					AT hook motif-containing protein
AT1G56660			1.11
AT5G14090			1.11	5
AT5G60120			1.11					target of early activation tagged (EAT) 2
AT5G44005			1.12
AT3G27190			1.12					uridine kinase-like 2
AT5G46640			1.12					AT hook motif DNA-binding family protein
AT3G19660			1.12	5
AT4G07815			1.12					#N/A
AT5G62210			1.12		5			Embryo-specific protein 3, (ATS3)
AT3G28100			1.13					nodulin MtN21 /EamA-like transporter family protein
AT2G11810			1.13				5	monogalactosyldiacylglycerol synthase type C
AT3G43110			1.13
AT3G13960			1.13					growth-regulating factor 5
AT1G72680			1.13					cinnamyl-alcohol dehydrogenase
AT3G60300			1.14					RWD domain-containing protein
AT1G14040			1.14			5		EXS (ERD1/XPR1/SYG1) family protein
AT1G72520			1.14		5	5		PLAT/LH2 domain-containing lipoxygenase family protein
AT2G18780			1.14					F-box and associated interaction domains-containing protein
AT2G25790			1.14					Leucine-rich receptor-like protein kinase family protein
AT1G60060			1.14					Serine/threonine-protein kinase WNK (With No Lysine)-related
AT1G14130			1.14					2-oxoglutarate (2OG) and Fe(II)-dependent oxygenase
AT3G56290			1.14	5
AT5G55050			1.14					GDSL-like Lipase/Acylhydrolase superfamily protein
AT2G38940			1.15					phosphate transporter 1;4
AT3G11580			1.15					AP2/B3-like transcriptional factor family protein
AT1G04250			1.15					AUX/IAA transcriptional regulator family protein
AT1G20490			1.15					AMP-dependent synthetase and ligase family protein
AT2G07671			1.15	5				ATP synthase subunit C family protein
AT3G61850			1.15			5		Dof-type zinc finger DNA-binding family protein
AT1G19680			1.15					RING/U-box superfamily protein
AT1G06640			1.15					2-oxoglutarate (2OG) and Fe(II)-dependent oxygenase
AT4G34590			1.16					G-box binding factor 6
AT1G23040			1.16					hydroxyproline-rich glycoprotein family protein
AT1G75580			1.16					SAUR-like auxin-responsive protein family
AT1G02310			1.16		5			Glycosyl hydrolase superfamily protein
AT2G31751			1.16					unknown gene
AT5G40540			1.16					Protein kinase superfamily protein
AT2G38610			1.16					RNA-binding KH domain-containing protein
AT3G26510			1.16	5				Octicosapeptide/Phox/Bem1p family protein
AT5G13820			1.16					telomeric DNA binding protein 1
AT3G14570			1.16					glucan synthase-like 4
AT1G31820			1.17					Amino acid permease family protein
AT4G12080			1.17					AT-hook motif nuclear-localized protein 1
AT5G16350			1.18					O-acyltransferase (WSD1-like) family protein
AT4G37608			1.18
AT1G48370			1.18			5		YELLOW STRIPE like 8
AT5G66052			1.18
AT3G11080			1.19					receptor like protein 35
AT2G21130			1.19	5		5		Cyclophilin-like peptidyl-prolyl cis-trans isomerase
AT1G06180			1.19					myb domain protein 13
AT4G16840			1.2
AT1G28600			1.2					GDSL-like Lipase/Acylhydrolase superfamily protein
AT3G29590			1.2		5			HXXXD-type acyl-transferase family protein
AT2G25625			1.2		5
AT4G21610			1.2					lsd one like 2
AT5G38650			1.2					Proteasome maturation factor UMP1
AT5G56310			1.2					Pentatricopeptide repeat (PPR) superfamily protein
AT3G61410			1.21
AT1G73010			1.21		5			phosphate starvation-induced gene 2
AT1G07590			1.21			5		Tetratricopeptide repeat (TPR)-like superfamily protein
AT5G65870			1.21					phytosulfokine 5 precursor
AT3G05120			1.21	5				alpha/beta-Hydrolases superfamily protein
AT2G23290			1.21	5		5		myb domain protein 70
AT3G26170			1.22					cytochrome P450, family 71, subfamily B, polypeptide 19
AT1G30840			1.22		5	5		purine permease 4
AT5G21020			1.23
AT2G04050			1.23		5			MATE efflux family protein
AT5G06860			1.23	5				polygalacturonase inhibiting protein 1
AT1G69870			1.24					nitrate transporter 1.7
AT4G15765			1.24					FAD/NAD(P)-binding oxidoreductase family protein
AT4G18010			1.24	5				myo-inositol polyphosphate 5-phosphatase 2
AT4G24890			1.24					purple acid phosphatase 24
AT1G77420			1.24					alpha/beta-Hydrolases superfamily protein
AT1G61490			1.24					S-locus lectin protein kinase family protein
AT5G23480			1.24	5				SWIB/MDM2 domain;Plus-3;GYF
AT2G41780			1.25
AT4G36380			1.25					Cytochrome P450 superfamily protein
AT4G18210			1.25					purine permease 10
AT5G65660			1.25				5	hydroxyproline-rich glycoprotein family protein
AT2G01850			1.25	5			5	endoxyloglucan transferase A3
AT1G72450			1.26		5			jasmonate-zim-domain protein 6
AT5G64700			1.26					nodulin MtN21 /EamA-like transporter family protein
AT4G25780			1.26	5				CAP (Cysteine-rich secretory, Antigen 5, Pathogenesis-related 1)
AT1G56710			1.27					Pectin lyase-like superfamily protein
AT3G16330			1.27
AT3G13790			1.27					Glycosyl hydrolases family 32 protein
AT1G07750			1.27					RmlC-like cupins superfamily protein
AT2G23790			1.27					Protein of unknown function (DUF607)
AT2G30540			1.27			5		Thioredoxin superfamily protein
AT1G56650			1.27		5			production of anthocyanin pigment 1
AT4G16190			1.28	5				Papain family cysteine protease
AT2G45510			1.28					cytochrome P450, family 704, subfamily A, polypeptide 2
AT2G43820			1.28	5				UDP-glucosyltransferase 74F2
AT5G53920			1.28					ribosomal protein L11 methyltransferase-related
AT3G10150			1.28					purple acid phosphatase 16
AT1G70560			1.28					tryptophan aminotransferase of Arabidopsis 1
AT3G25240			1.28					Protein of unknown function (DUF506)
AT5G24655			1.29					response to low sulfur 4
AT1G20930			1.29					cyclin-dependent kinase B2;2
AT4G40065			1.29					other RNA
AT1G31550			1.3	5				GDSL-like Lipase/Acylhydrolase superfamily protein
AT5G06190			1.3
AT3G22930			1.3					calmodulin-like 11
AT4G10960			1.3		5	5		UDP-D-glucose/UDP-D-galactose 4-epimerase 5
AT2G43840			1.3					UDP-glycosyltransferase 74 F1
AT5G67640			1.3
AT5G61360			1.3
AT2G08825			1.3
AT2G20670			1.3	5				Protein of unknown function (DUF506)
AT3G18880			1.3					Nucleic acid-binding, OB-fold-like protein
AT3G16640			1.31					translationally controlled tumor protein
AT2G02990			1.31	5				ribonuclease 1
AT1G19180			1.31		5	5		jasmonate-zim-domain protein 1
AT1G07390			1.31	5				receptor like protein 1
AT3G22750			1.32					Protein kinase superfamily protein
AT1G69790			1.32					Protein kinase superfamily protein
AT1G54030			1.32					GDSL-like Lipase/Acylhydrolase superfamily protein
AT2G28110			1.32			5		Exostosin family protein
AT1G15310			1.32					signal recognition particle 54 kDa subunit
AT3G02910			1.32					AIG2-like (avirulence induced gene) family protein
AT1G33102			1.33
AT1G73590			1.33					Auxin efflux carrier family protein
AT1G32690			1.33
AT3G15510			1.33					NAC domain containing protein 2
AT1G19200			1.33					Protein of unknown function (DUF581)
AT4G36850			1.33					PQ-loop repeat family protein / transmembrane family protein
AT4G33700			1.33					CBS domain-containing protein with a domain of unknown function (DUF21)
AT1G26665			1.33					Mediator complex, subunit Med10
AT5G24660			1.33	5	5			response to low sulfur 2
AT4G00950			1.33	5				Protein of unknown function (DUF688)
AT2G21187			1.34					other RNA
AT4G09820			1.34					basic helix-loop-helix (bHLH) DNA-binding superfamily protein
AT5G61290			1.34					Flavin-binding monooxygenase family protein
AT5G15070			1.35					Phosphoglycerate mutase-like family protein
AT5G01732			1.35					other RNA
AT5G19830			1.35					Peptidyl-tRNA hydrolase family protein
AT4G12090			1.35					Cornichon family protein
AT1G69210			1.36					Uncharacterised protein family UPF0090
AT5G66490			1.36	5
AT1G53160			1.36					squamosa promoter binding protein-like 4
AT3G27170			1.36		5		5	chloride channel B
AT2G30480			1.36	5
AT2G37200			1.36					Uncharacterised protein family (UPF0497)
AT1G05620			1.36					uridine-ribohydrolase 2
AT5G02200			1.36					far-red-elongated hypocotyl1-like
AT1G66920			1.36					Protein kinase superfamily protein
AT4G11910			1.36
AT1G59640			1.36					BIG PETAL P
AT5G21105			1.37					Plant L-ascorbate oxidase
AT1G61410			1.37					DNA double-strand break repair and VJ recombination XRCC4
AT2G30040			1.37		5			mitogen-activated protein kinase kinase kinase 14
AT1G21313			1.37
AT5G50200			1.37					nitrate transmembrane transporters
AT1G70700			1.37		5		5	TIFY domain/Divergent CCT motif family protein
AT1G49160			1.37					Protein kinase superfamily protein
AT5G02940			1.37					Protein of unknown function (DUF1012)
AT5G19230			1.38			5		Glycoprotein membrane precursor GPI-anchored
AT1G35720			1.39					annexin 1
AT4G21220			1.39					Trimeric LpxA-like enzymes superfamily protein
AT2G36380			1.39	5			5	pleiotropic drug resistance 6
AT1G21310			1.39					extensin 3
AT2G41070			1.4					Basic-leucine zipper (bZIP) transcription factor family protein
AT1G30475			1.4
AT1G05787			1.4
AT1G33790			1.41					jacalin lectin family protein
AT3G25990			1.41			5		Homeodomain-like superfamily protein
AT5G54510			1.41					Auxin-responsive GH3 family protein
AT1G65690			1.41					Late embryogenesis abundant (LEA) hydroxyproline-rich
AT2G46270			1.41		5			G-box binding factor 3
AT2G23000			1.42					serine carboxypeptidase-like 10
AT1G17830			1.42					Protein of unknown function (DUF789)
AT5G10946			1.42
AT5G02260			1.42					expansin A9
AT3G04420			1.42					NAC domain containing protein 48
AT1G35190			1.42					2-oxoglutarate (2OG) and Fe(II)-dependent oxygenase
AT3G05937			1.43
AT2G23040			1.43
AT1G63090			1.43	5				phloem protein 2-A11
AT3G12145			1.43				5	Leucine-rich repeat (LRR) family protein
AT5G67300			1.43		5	5		myb domain protein r1
AT1G26770			1.44				5	expansin A10
AT5G08380			1.44					alpha-galactosidase 1
AT1G62770			1.44					Plant invertase/pectin methylesterase inhibitor
AT2G05215			1.45					#N/A
AT5G05590			1.45					phosphoribosylanthranilate isomerase 2
AT2G45130			1.45					SPX domain gene 3
AT1G73040			1.45		5			Mannose-binding lectin superfamily protein
AT4G38010			1.45					Pentatricopeptide repeat (PPR-like) superfamily protein
AT3G57770			1.45					Protein kinase superfamily protein
AT2G46940			1.45
AT1G12200			1.46					Flavin-binding monooxygenase family protein
AT4G31240			1.46					protein kinase C-like zinc finger protein
AT1G01250			1.46			5		Integrase-type DNA-binding superfamily protein
AT1G28580			1.46	5				GDSL-like Lipase/Acylhydrolase superfamily protein
AT1G17710			1.46					Pyridoxal phosphate phosphatase-related protein
AT4G13030			1.46					P-loop containing nucleoside triphosphate hydrolases
AT5G42760			1.47	5		5		Leucine carboxyl methyltransferase
ATMG01090			1.47	5				ATP synthase 9 mitochondrial
AT1G32640			1.47		5			Basic helix-loop-helix (bHLH) DNA-binding family protein
AT1G78830			1.48			5		Curculin-like (mannose-binding) lectin family protein
AT1G31790			1.48					Tetratricopeptide repeat (TPR)-like superfamily protein
AT5G60250			1.48					zinc finger (C3HC4-type RING finger) family protein
AT4G00480			1.48		5			basic helix-loop-helix (bHLH) DNA-binding
AT5G04080			1.49
AT2G38870			1.49	5				Serine protease inhibitor, potato inhibitor I-type
AT4G27130			1.49					Translation initiation factor SUI1 family protein
AT2G32487			1.5
AT4G31870			1.5	5				glutathione peroxidase 7
AT2G36800			1.5			5		don-glucosyltransferase 1
AT3G26840			1.5		5			Esterase/lipase/thioesterase family protein
AT4G13190			1.51					Protein kinase superfamily protein
AT3G28660			1.51					Tetratricopeptide repeat (TPR)-like superfamily protein
AT5G65280			1.52		5			GCR2-like 1
AT3G03260			1.52					homeodomain GLABROUS 8
AT4G29150			1.52					IQ-domain 25
AT1G80130			1.53		5			Tetratricopeptide repeat (TPR)-like superfamily protein
AT4G34970			1.53	5		5		actin depolymerizing factor 9
AT4G07960			1.53					Cellulose-synthase-like C12
AT5G67600			1.54
AT5G59780			1.54	5	5			myb domain protein 59
AT5G02490			1.54	5		5	5	Heat shock protein 70 (Hsp 70) family protein
AT4G21620			1.54					glycine-rich protein
AT1G03470			1.54					Kinase interacting (KIP1-like) family protein
AT3G23870			1.54					Protein of unknown function (DUF803)
AT2G28660			1.55					Chloroplast-targeted copper chaperone protein
AT3G09390			1.55					metallothionein 2A
AT1G16510			1.55	5				SAUR-like auxin-responsive protein family
AT1G54570			1.56					Esterase/lipase/thioesterase family protein
AT5G39850			1.56					Ribosomal protein S4
AT4G23420			1.56					NAD(P)-binding Rossmann-fold superfamily protein
AT1G45145			1.56			5		thioredoxin H-type 5
AT2G21880			1.56	5				RAB GTPase homolog 7A
AT4G19420			1.57	5		5		Pectinacetylesterase family protein
AT1G70140			1.58					formin 8
AT1G27720			1.58					TBP-associated factor 4B
AT2G17280			1.58					Phosphoglycerate mutase family protein
AT5G61460			1.58					P-loop containing nucleoside triphosphate hydrolases
AT5G63970			1.59					Copine (Calcium-dependent phospholipid-binding protein)
AT1G13340			1.59	5				Regulator of Vps4 activity in the MVB pathway protein
AT2G07777			1.59	5				ATP synthase 9 mitochondrial
AT5G65390			1.6	5	5		5	arabinogalactan protein 7
AT5G20960			1.61					aldehyde oxidase 1
AT3G13770			1.61					Pentatricopeptide repeat (PPR) superfamily protein
AT5G54390			1.61					HAL2-like
AT1G68570			1.62	5				Major facilitator superfamily protein
ATMG00180			1.62	5				cytochrome C biogenesis 452
AT5G60100			1.62	5				pseudo-response regulator 3
AT3G47340			1.62	5	5	5	5	glutamine-dependent asparagine synthase 1
AT4G14080			1.63					O-Glycosyl hydrolases family 17 protein
AT5G38900			1.64	5				Thioredoxin superfamily protein
AT5G65380			1.65					MATE efflux family protein
AT5G46050			1.65	5				peptide transporter 3
AT5G62160			1.65					zinc transporter 12 precursor
AT2G07706			1.67
AT2G29440			1.67			5		glutathione S-transferase tau 6
AT5G53110			1.69					RING/U-box superfamily protein
AT5G46350			1.69	5	5			WRKY DNA-binding protein 8
AT1G05000			1.69					Phosphotyrosine protein phosphatases superfamily protein
AT4G02280			1.69		5			sucrose synthase 3
ATMG00590			1.7	5				Cytochrome b/b6 protein
AT2G01880			1.7					purple acid phosphatase 7
AT1G60270			1.7					beta glucosidase 6
AT3G53210			1.7					nodulin MtN21 /EamA-like transporter family protein
AT5G01700			1.71					Protein phosphatase 2C family protein
AT4G13395			1.72					ROTUNDIFOLIA like 12
AT2G28900			1.73	5				outer plastid envelope protein 16-1
AT1G09240			1.73					nicotianamine synthase 3
AT3G01970			1.74	5		5		WRKY DNA-binding protein 45
AT1G01010			1.74					NAC domain containing protein 1
AT3G02860			1.75	5				zinc ion binding
AT1G33030			1.76			5		O-methyltransferase family protein
AT5G26280			1.76					TRAF-like family protein
AT4G32650			1.76					potassium channel in Arabidopsis thaliana 3
AT2G39800			1.77					delta1-pyrroline-5-carboxylate synthase 1
AT5G49520			1.77	5	5			WRKY DNA-binding protein 48
AT4G04830			1.78					methionine sulfoxide reductase B5
AT5G24600			1.78		5			Protein of unknown function, DUF599
AT3G03530			1.8					non-specific phospholipase C4
AT1G58400			1.8					Disease resistance protein (CC-NBS-LRR class) family
AT3G15340			1.8					proton pump interactor 2
AT1G06002			1.8
AT5G03700			1.81					D-mannose binding lectin Apple-like carbohydrate-binding
AT1G65970			1.81			5		thioredoxin-dependent peroxidase 2
AT1G21520			1.81		5
AT2G40200			1.82					basic helix-loop-helix (bHLH) DNA-binding superfamily protein
AT1G80820			1.82	5	5	5		cinnamoyl coa reductase
AT4G16540			1.82					Heat shock protein HSP20/alpha crystallin family
AT2G32530			1.82					cellulose synthase-like B3
AT1G61610			1.83		5			S-locus lectin protein kinase family protein
AT4G37520			1.83					Peroxidase superfamily protein
AT3G52310			1.85					ABC-2 type transporter family protein
AT3G21420			1.85					2-oxoglutarate (2OG) and Fe(II)-dependent oxygenase
AT1G26762			1.85
AT3G10450			1.85					serine carboxypeptidase-like 7
AT4G20860			1.85	5				FAD-binding Berberine family protein
AT1G02850			1.86		5			beta glucosidase 11
AT4G17483			1.86					alpha/beta-Hydrolases superfamily protein
AT2G36890			1.86					Duplicated homeodomain-like superfamily protein
AT1G60730			1.87	5		5		NAD(P)-linked oxidoreductase superfamily protein
AT1G77410			1.88	5				beta-galactosidase 16
AT3G04720			1.88	5				pathogenesis-related 4
AT1G08170			1.88					Histone superfamily protein
AT3G09660			1.88					minichromosome maintenance 8
AT2G41905			1.88
AT5G17350			1.89	5	5
AT3G09910			1.89		5			RAB GTPase homolog C2B
AT2G08820			1.89					#N/A
AT1G74590			1.89		5			glutathione S-transferase TAU 10
AT4G37295			1.89
AT4G39955			1.89					alpha/beta-Hydrolases superfamily protein
AT5G08391			1.9					Protein of unknown function (DUF 3339)
AT2G25450			1.91	5				2-oxoglutarate (2OG) and Fe(II)-dependent oxygenase
AT4G34131			1.92					UDP-glucosyl transferase 73B3
AT3G09162			1.93
AT1G09297			1.93					#N/A
AT5G39720			1.93			5		avirulence induced gene 2 like protein
AT4G21910			1.93					MATE efflux family protein
AT3G06490			1.93		5	5		myb domain protein 108
AT2G43520			1.93					trypsin inhibitor protein 2
AT3G08040			1.94					MATE efflux family protein
AT2G15780			1.94		5	5		Cupredoxin superfamily protein
AT5G44380			1.94					FAD-binding Berberine family protein
AT1G02770			1.94					Protein of unknown function (DUF626)
AT1G23730			1.94					beta carbonic anhydrase 3
AT1G08165			1.94
AT2G37770			1.94		5			NAD(P)-linked oxidoreductase superfamily protein
AT3G19050			1.95					phragmoplast orienting kinesin 2
AT2G32830			1.95					phosphate transporter 1;5
AT4G04760			1.97					Major facilitator superfamily protein
AT3G57380			1.97					Glycosyltransferase family 61 protein
AT3G04000			1.97		5			NAD(P)-binding Rossmann-fold superfamily protein
AT2G18050			1.97		5			histone H1-3
AT3G10815			1.98			5		RING/U-box superfamily protein
AT3G44320			1.98			5		nitrilase 3
AT5G44920			2					Toll-Interleukin-Resistance (TIR) domain family protein
AT2G23170			2	5	5			Auxin-responsive GH3 family protein
ATMG01080			2.01	5				mitochondrial F0-ATPase subunit 9
AT1G73210			2.01					Protein of unknown function (DUF789)
AT5G38780			2.01					S-adenosyl-L-methionine-dependent methyltransferases
AT5G05320			2.01					FAD/NAD(P)-binding oxidoreductase family protein
AT1G76430			2.01					phosphate transporter 1;9
AT5G37420			2.01					Family of unknown function (DUF577)
AT2G05520			2.02		5			glycine-rich protein 3
AT3G57157			2.03					other RNA
AT5G08030			2.04					PLC-like phosphodiesterases superfamily protein
AT2G37060			2.04	5				nuclear factor Y, subunit B8
AT5G24290			2.05					Vacuolar iron transporter (VIT) family protein
AT2G07739			2.07	5				Ycf1 protein
AT3G62610			2.07		5			myb domain protein 11
AT1G66110			2.07					Family of unknown function (DUF577)
AT1G61800			2.08		5			glucose-6-phosphate/phosphate translocator 2
AT3G21530			2.08					DNAse I-like superfamily protein
AT3G22142			2.08					Bifunctional inhibitor/lipid-transfer /seed storage 2S albumin
AT1G17170			2.09	5		5		glutathione S-transferase TAU 24
AT2G08650			2.09					#N/A
AT1G72070			2.09					Chaperone DnaJ-domain superfamily protein
AT5G67480			2.1		5			BTB and TAZ domain protein 4
AT1G11170			2.11					Protein of unknown function (DUF707)
AT3G24982			2.12					receptor like protein 40
AT5G44480			2.12					NAD(P)-binding Rossmann-fold superfamily protein
AT1G06440			2.12					Ubiquitin carboxyl-terminal hydrolase family protein
AT3G27400			2.13	5	5			Pectin lyase-like superfamily protein
AT4G25160			2.13					U-box domain-containing protein kinase family protein
AT5G36180			2.14					serine carboxypeptidase-like 1
AT5G02780			2.14	5				glutathione transferase lambda 1
AT3G02620			2.15					Plant stearoyl-acyl-carrier-protein desaturase family protein
AT5G25240			2.15
AT2G43535			2.16					Scorpion toxin-like knottin superfamily protein
AT2G02130			2.16		5			low-molecular-weight cysteine-rich 68
AT2G27080			2.16		5			Late embryogenesis abundant (LEA) hydroxyproline-rich
AT1G22110			2.17	5				structural constituent of ribosome
AT3G14060			2.17
AT1G17380			2.17		5			jasmonate-zim-domain protein 5
AT1G45616			2.18					receptor like protein 6
AT1G78000			2.18					sulfate transporter 1;2
AT3G16770			2.19	5				ethylene-responsive element binding protein
AT2G34070			2.19					TRICHOME BIREFRINGENCE-LIKE 37
AT5G07100			2.19	5				WRKY DNA-binding protein 26
AT5G09970			2.19					cytochrome P450, family 78, subfamily A, polypeptide 7
AT1G22500			2.21		5			RING/U-box superfamily protein
AT2G07773			2.21
AT5G19110			2.22		5	5		Eukaryotic aspartyl protease family protein
AT2G45210			2.22		5			SAUR-like auxin-responsive protein family
AT1G24530			2.22					Transducin/WD40 repeat-like superfamily protein
AT2G46880			2.23					purple acid phosphatase 14
AT5G19100			2.23			5		Eukaryotic aspartyl protease family protein
AT3G21710			2.25
AT3G24000			2.25					Tetratricopeptide repeat (TPR)-like superfamily protein
AT5G23820			2.25					MD-2-related lipid recognition domain-containing protein
AT5G16980			2.27					Zinc-binding dehydrogenase family protein
AT3G07350			2.29	5				Protein of unknown function (DUF506)
AT2G24000			2.29					serine carboxypeptidase-like 22
AT3G09160			2.29					RNA-binding (RRM/RBD/RNP motifs) family protein
AT2G07678			2.3	5
AT4G23680			2.31					Polyketide cyclase/dehydrase and lipid transport
AT4G08870			2.32					Arginase/deacetylase superfamily protein
AT3G54700			2.32					phosphate transporter 1;7
AT1G58300			2.32					heme oxygenase 4
AT3G28750			2.34
AT3G23635			2.35					ROTUNDIFOLIA like 13
AT5G20260			2.35					Exostosin family protein
AT4G04745			2.36
AT4G32480			2.36				5	Protein of unknown function (DUF506)
AT4G15200			2.36					formin 3
AT5G57080			2.36
AT2G36750			2.37	5	5			UDP-glucosyl transferase 73C1
AT1G02520			2.4					P-glycoprotein 11
AT3G12500			2.41		5	5		basic chitinase
AT4G21920			2.41
AT3G16470			2.41					Mannose-binding lectin superfamily protein
AT3G14710			2.41					RNI-like superfamily protein
AT3G49630			2.41					2-oxoglutarate (2OG) and Fe(II)-dependent oxygenase
AT1G15010			2.42		5
AT1G52030			2.42					myrosinase-binding protein 2
AT2G01890			2.42					purple acid phosphatase 8
AT3G10750			2.43					FBD domain family
AT1G35260			2.43					MLP-like protein 165
AT2G46375			2.44
AT5G52390			2.45		5			PAR1 protein
AT2G30670			2.45		5			NAD(P)-binding Rossmann-fold superfamily protein
AT2G04040			2.47		5	5		MATE efflux family protein
AT3G14680			2.48					cytochrome P450, family 72, subfamily A, polypeptide 14
AT1G07500			2.48	5	5
AT2G29490			2.5	5		5		glutathione S-transferase TAU 1
AT5G01550			2.5	5	5			lectin receptor kinase a4.1
AT4G23210			2.51	5				cysteine-rich RLK (RECEPTOR-like protein kinase) 13
AT1G55580			2.52					GRAS family transcription factor
AT5G44575			2.54
AT1G72140			2.55			5		Major facilitator superfamily protein
AT1G05610			2.58					ADP-glucose pyrophosphorylase small subunit 2
AT5G44460			2.6			5		calmodulin like 43
AT2G17660			2.65					RPM1-interacting protein 4 (RIN4) family protein
AT1G68290			2.66					endonuclease 2
AT3G48344			2.67
AT5G63450			2.68		5			cytochrome P450, family 94, subfamily B, polypeptide 1
AT5G44572			2.69
AT4G11170			2.7	5	5			Disease resistance protein (TIR-NBS-LRR class) family
AT3G46690			2.71					UDP-Glycosyltransferase superfamily protein
AT1G05680			2.71	5	5	5		Uridine diphosphate glycosyltransferase 74E2
AT1G03850			2.72			5		Glutaredoxin family protein
AT5G21120			2.75					ETHYLENE-INSENSITIVE3-like 2
AT4G37140			2.76					alpha/beta-Hydrolases superfamily protein
AT4G18170			2.77	5	5	5		WRKY DNA-binding protein 28
AT4G13860			2.79					RNA-binding (RRM/RBD/RNP motifs) family protein
AT4G13690			2.8
AT3G16460			2.8					Mannose-binding lectin superfamily protein
AT2G45220			2.8	5		5		Plant invertase/pectin methylesterase inhibitor superfamily
AT3G44830			2.81			5		Lecithin:cholesterol acyltransferase family protein
AT5G43350			2.81					phosphate transporter 1;1
AT1G23150			2.81
AT2G18130			2.82					purple acid phosphatase 11
AT1G13300			2.84					myb-like transcription factor family protein
AT3G18400			2.84					NAC domain containing protein 58
AT5G58400			2.85					Peroxidase superfamily protein
AT3G14940			2.86					phosphoenolpyruvate carboxylase 3
AT2G30750			2.87	5				cytochrome P450, family 71, subfamily A, polypeptide 12
AT3G48700			2.87					carboxyesterase 13
AT1G59670			2.89					glutathione S-transferase TAU 15
AT5G42900			2.89		5	5	5	cold regulated gene 27
AT2G15490			2.91	5		5		UDP-glycosyltransferase 73B4
AT1G65500			2.92		5
AT1G78780			2.94			5		pathogenesis-related family protein
AT5G01900			2.94					WRKY DNA-binding protein 62
AT3G25795			2.95					other RNA
AT2G05380			2.95	5				glycine-rich protein 3 short isoform
AT2G37210			2.96					lysine decarboxylase family protein
AT3G30725			2.97			5		glutamine dumper 6
AT1G62262			2.97					SLAC1 homologue 4
AT3G18250			3	5				Putative membrane lipoprotein
AT5G14650			3		5			Pectin lyase-like superfamily protein
AT5G61490			3.01					Uncharacterised conserved protein (UCP012943)
AT2G25090			3.01					CBL-interacting protein kinase 16
AT1G21529			3.05
AT2G39200			3.05	5	5			Seven transmembrane MLO family protein
AT5G44567			3.06					#N/A
AT1G14780			3.07			5		MAC/Perforin domain-containing protein
AT4G40020			3.08		5			Myosin heavy chain-related protein
AT1G49900			3.08					C2H2 type zinc finger transcription factor family
AT2G33260			3.08					Tryptophan/tyrosine permease
AT3G48840			3.09					RNA-binding (RRM/RBD/RNP motifs) family protein
AT5G10140			3.1					K-box region and MADS-box transcription factor family protein
AT5G40010			3.15			5		AAA-ATPase 1
AT4G14630			3.15			5		germin-like protein 9
AT1G48000			3.18		5			myb domain protein 112
AT5G43370			3.23					phosphate transporter 2
AT5G42630			3.24			5		Homeodomain-like superfamily protein
AT1G62580			3.25					Flavin-binding monooxygenase family protein
AT4G36350			3.26					purple acid phosphatase 25
AT3G48360			3.3	5	5	5		BTB and TAZ domain protein 2
AT3G09270			3.31					glutathione S-transferase TAU 8
AT2G14610			3.31					pathogenesis-related gene 1
AT2G34080			3.32					Cysteine proteinases superfamily protein
AT3G20370			3.34					TRAF-like family protein
AT1G52940			3.35					purple acid phosphatase 5
AT1G61440			3.36					S-locus lectin protein kinase family protein
AT2G08100			3.36					#N/A
AT2G06002			3.37					other RNA
AT3G25790			3.52					myb-like transcription factor family protein
AT4G12470			3.57		5			azelaic acid induced 1
AT1G33960			3.57	5				P-loop containing nucleoside triphosphate hydrolases
AT3G46700			3.6					UDP-Glycosyltransferase superfamily protein
AT5G19880			3.67		5			Peroxidase superfamily protein
AT1G02580			3.68					SET domain-containing protein
AT4G28790			3.68					basic helix-loop-helix (bHLH) DNA-binding superfamily protein
AT4G26050			3.73					plant intracellular ras group-related LRR 8
AT2G36690			3.74		5	5		2-oxoglutarate (2OG) and Fe(II)-dependent oxygenase
AT5G45570			3.76					Ulp1 protease family protein
AT3G47740			3.84			5		ABC2 homolog 2
AT1G22990			3.86		5	5		Heavy metal transport/detoxification superfamily protein
AT5G43290			3.96					WRKY DNA-binding protein 49
AT5G59530			3.98					2-oxoglutarate (2OG) and Fe(II)-dependent oxygenase
AT1G14120			3.99			5		2-oxoglutarate (2OG) and Fe(II)-dependent oxygenase
AT5G17340			4					Putative membrane lipoprotein
AT2G33020			4.05					receptor like protein 24
AT1G56630			4.14					alpha/beta-Hydrolases superfamily protein
AT1G53830			4.16					pectin methylesterase 2
AT5G59590			4.2					UDP-glucosyl transferase 76E2
AT4G12500			4.23					Bifunctional inhibitor/lipid-transfer /seed storage 2S albumin
AT2G22030			4.23					Galactose oxidase/kelch repeat superfamily protein
AT2G17740			4.25	5				Cysteine/Histidine-rich C1 domain family protein
AT2G04090			4.45					MATE efflux family protein
AT3G28740			4.6		5			Cytochrome P450 superfamily protein
AT2G18530			4.8					Protein kinase superfamily protein
AT1G51420			5.08					sucrose-phosphatase 1
AT1G54020			5.17					GDSL-like Lipase/Acylhydrolase superfamily protein
AT3G10120			5.42
AT3G55930			5.54					Pre-mRNA-splicing factor 3
AT4G12490			5.65					Bifunctional inhibitor/lipid-transfer/seed storage 2S albumin
AT1G72260			5.82		5			thionin 2.1
AT1G70080			6.01					Terpenoid cyclases/Protein prenyltransferases
AT4G12495			6.2
AT1G60450			6.21					galactinol synthase 7
AT3G13400			6.55					SKU5 similar 13
AT3G27810			6.66					myb domain protein 21
AT3G01950			7.09					Protein of unknown function (DUF 3339)
AT1G76640			7.28		5			Calcium-binding EF-hand family protein
AT1G53480			7.4					mto 1 responding down 1
AT2G47030			8.11					Plant invertase/pectin methylesterase inhibitor superfamily
AT2G47040			8.36
AT3G02000			8.49
AT1G07887			8.93
AT4G02720			9.83
AT2G44130			9.89	5		5		Galactose oxidase/kelch repeat superfamily protein
