# Supplementary material for: Plants grown in Apollo lunar regolith present stress-associated transcriptomes that inform prospects for lunar exploration
Source: Commun Biol. 2022 May 12;5:382. doi: 10.1038/s42003-022-03334-8 (PMC9098553; doi:10.1038/s42003-022-03334-8)
Supplement: Supplementary file 5 — Supplementary Data 3 [file 42003_2022_3334_MOESM5_ESM.xlsx]

## Sheet: FIG 3, 4  coord. exp.
Coordinately expressed genes from Figures 3 and 4
From Figure 3 - Coordinately expressed genes in comparison by lunar site					From Figure 4 - Coordinately expressed genes in comparison by morphology aligned with set from Fig.3
AtG	Apollo 11	Apollo 12	Apollo 17	Short Description	AtG	Large (blue)	Small (green)	Severe (yellow)	Short Description
AT5G54190	-3.77	-2.85	-3.44	protochlorophyllide oxidoreductase A	AT5G54190	-2.95	-3.4	-4.64	protochlorophyllide oxidoreductase A
AT2G34655	-2.35	-1.85	-1.49	unknown protein
AT1G12570	-1.63	-1.25	-1.33	Glucose-methanol-choline (GMC) oxidoreductase
AT4G37180	1	0.98	1.09	Homeodomain-like superfamily protein
AT1G26930	1.14	1.42	1.37	Galactose oxidase/kelch repeat superfamily protein
AT5G60120	1.23	1.1	0.85	target of early activation tagged (EAT) 2
AT1G60270	1.53	1.27	1.23	beta glucosidase 6
AT5G13370	1.58	1.47	1.35	Auxin-responsive GH3 family protein
AT2G38750	1.63	2.2	1.61	annexin 4
AT3G61990	1.66	1.1	1.68	S-adenosyl-L-methionine-dependent methyltransferases
AT4G27860	1.74	1.56	1.62	vacuolar iron transporter (VIT) family protein	AT4G27860	1.49	1.35	2.35	vacuolar iron transporter (VIT) family protein
AT5G24160	1.77	1.67	1.59	squalene monoxygenase 6	AT5G24160	1.29	1.77	1.98	squalene monoxygenase 6
AT5G49700	1.94	1.77	1.93	Predicted AT-hook DNA-binding family protein
AT2G43530	1.99	1.71	2.15	Scorpion toxin-like knottin superfamily protein	AT2G43530	1.56	1.77	2.76	Scorpion toxin-like knottin superfamily protein
AT1G14250	2	3.64	2.06	GDA1/CD39 nucleoside phosphatase family protein
AT3G25770	2.01	2	1.86	allene oxide cyclase 2
AT1G62540	2.2	1.67	1.75	flavin-monooxygenase glucosinolate S-oxygenase 2
AT5G14550	2.24	1.59	1.94	Core-2/I-branching beta-1,6-N-acetylglucosaminyltransferase
AT2G39310	2.36	2.23	2.1	jacalin-related lectin 22	AT2G39310	1.54	2.12	2.48	jacalin-related lectin 22
AT1G52410	2.36	2.3	2.19	TSK-associating protein 1
AT1G73325	2.4	1.74	2.32	Kunitz family trypsin and protease inhibitor protein	AT1G73325	1.51	1.83	2.99	Kunitz family trypsin and protease inhibitor protein
AT2G23010	2.44	2	2.43	serine carboxypeptidase-like 9
AT3G54990	2.47	2.32	2.4	Integrase-type DNA-binding superfamily protein	AT3G54990	1.6	2.52	3.04	Integrase-type DNA-binding superfamily protein
AT1G52040	2.49	2.97	2.15	myrosinase-binding protein 1	AT1G52040	2.72	2.54	2.53	myrosinase-binding protein 1
AT2G05540	2.58	2.3	2.43	Glycine-rich protein family	AT2G05540	2.04	2.03	3.11	Glycine-rich protein family
AT1G24070	2.64	2.92	2	cellulose synthase-like A10
AT4G37150	2.71	2.38	2.44	methyl esterase 9
AT1G52400	2.85	2.47	2.54	beta glucosidase 18
AT5G24380	2.89	2.11	2.2	YELLOW STRIPE like 2
AT3G09260	2.93	1.72	2.66	Glycosyl hydrolase superfamily protein
AT1G76790	3.27	3.56	3.63	O-methyltransferase family protein
AT3G28220	3.33	3.15	3.3	TRAF-like family protein	AT3G28220	2.58	3.22	4.03	TRAF-like family protein
AT5G24770	3.33	4.34	3.37	vegetative storage protein 2	AT5G24770	4.15	3.08	3.8	vegetative storage protein 2
AT2G30766	3.55	3.26	4.1	unknown protein
AT1G52100	3.98	3.07	3.42	Mannose-binding lectin superfamily protein	AT1G52100	3.35	3.77	5.68	Mannose-binding lectin superfamily protein
AT5G10625	4.09	2.59	3.42	flowering promoting factor 1 - like	AT5G10625	2.74	2.62	4.56	flowering promoting factor 1 - like
AT5G26270	4.13	3.35	3.99	unknown protein
AT1G13609	5.02	5.59	7.08	Defensin-like (DEFL) family protein
AT3G28290	5.44	5.34	4.21	Protein of unknown function (DUF677)	AT3G28290	5.3	3.85	5.79	Protein of unknown function (DUF677)
AT3G28300	5.44	5.34	4.21	Protein of unknown function (DUF677)	AT3G28300	5.3	3.85	5.79	Protein of unknown function (DUF677)
AT3G55970	5.53	4.39	4.6	jasmonate-regulated gene 21
AT3G44300	6.26	4.97	5.8	nitrilase 2	AT3G44300	4.82	4.51	7.07	nitrilase 2
					From Figure 4 - Coordinately expressed genes in comparison by morphology that are not represented in the set of coordinately expressed genes from Fig.3
					AtG	Large (blue)	Small (green)	Severe (yellow)	Short Description
					AT5G55690	-2.19	-2.13	1.76	MADS-box transcription factor family protein
					AT1G09350	-1.27	-1.42	-1.46	galactinol synthase 3
					AT3G15950	1.05	1.05	3.29	DNA topoisomerase-related
					AT3G44970	1.11	1.87	3.1	Cytochrome P450 superfamily protein
					AT1G54010	1.19	1.83	3.47	GDSL-like Lipase/Acylhydrolase superfamily protein
					AT2G25000	1.25	1.08	2.59	WRKY DNA-binding protein 60
					AT5G08350	2.29	2.35	2.28	GRAM domain-containing / ABA-responsive protein-related
					AT3G25180	7.42	6.19	9.43	cytochrome P450, family 82, subfamily G, polypeptide 1
					AT1G60470	8.31	9.37	7.97	galactinol synthase 4
