# Supplementary material for: Plants grown in Apollo lunar regolith present stress-associated transcriptomes that inform prospects for lunar exploration
Source: Commun Biol. 2022 May 12;5:382. doi: 10.1038/s42003-022-03334-8 (PMC9098553; doi:10.1038/s42003-022-03334-8)
Supplement: Supplementary file 6 — Supplementary Data 4 [file 42003_2022_3334_MOESM6_ESM.xlsx]

## Sheet: Chem composition table
	Lunar regolith and JSC-1A simulant composition (wt.%)
		Apollo 11	Apollo 12	Apollo 17	JSC-1A
	SiO2	42.1	46.6	42.2	49.1
	TiO2	7.8	3.6	5.09	1.48
	Al2O3	13.7	14.2	15.7	15.5
	Cr2O3	0.3	0.35	—	—
	FeO	15.8	15.4	12.4	9.81
	MnO	0.2	0.22	0.15	0.18
	MgO	7.9	9.7	10.3	8.48
	CaO	12	10.4	11.5	10.1
	Na2O	0.5	0.43	0.24	2.46
	K2O	0.1	0.24	0.07	0.85
	P2O5	0.1	—	—	0.61
