# Supplementary material for: Plants grown in Apollo lunar regolith present stress-associated transcriptomes that inform prospects for lunar exploration
Source: Commun Biol. 2022 May 12;5:382. doi: 10.1038/s42003-022-03334-8 (PMC9098553; doi:10.1038/s42003-022-03334-8)
Supplement: Supplementary file 7 — Supplementary Data 5 [file 42003_2022_3334_MOESM7_ESM.xlsx]

## Sheet: measurements of individuals
date	plate	JSC1A-4	A11	A12	A17		NOTES
2021-05-02	1	2.778	1.327	2.078	1.698		All values used in graph Fig. S4a
2021-05-02	2	2.581	1.878	2.028	2.223
2021-05-02	3	2.566	2.017	1.806	2.22		Color-highlighted values used in Fig. S4b
2021-05-02	4	2.237	1.763	2.114	2.232		color (severe) used in morphology comparison
							color (small) used in morphology comparison
2021-05-03	1	3.151	2.4	2.566	2.528		color (large) used in morphology comparison
2021-05-03	2	3.441	2.63	2.614	2.996
2021-05-03	3	3.141	2.396	2.351	2.726
2021-05-03	4	3.125	2.387	2.54	2.857
2021-05-04	1	3.689	2.491	3.169	2.993
2021-05-04	2	3.426	2.983	2.992	3.366
2021-05-04	3	3.725	2.662	2.755	3.216
2021-05-04	4	3.729	2.627	2.938	3.227
2021-05-05	1	5.036	3.102	3.345	3.436
2021-05-05	2	5.517	3.309	3.315	4.037
2021-05-05	3	5.378	2.973	3.284	3.438
2021-05-05	4	6.022	3.116	3.994	3.109
2021-05-06	1	6.016	3.653	3.579	3.587
2021-05-06	2	6.614	3.864	3.848	4.614
2021-05-06	3	5.322	3.06	3.342	3.48
2021-05-06	4	7.096	3.58	4.325	3.416
2021-05-07	1	7.065	3.757	3.977	3.935
2021-05-07	2	7.673	4.01	4.168	5.271
2021-05-07	3	5.539	3.282	3.247	3.554
2021-05-07	4	8.34	3.366	5.06	3.736
2021-05-08	1	7.723	3.664	3.977	4.118
2021-05-08	2	8.247	4.111	4.518	5.988
2021-05-08	3	5.843	3.049	3.694	3.834
2021-05-08	4	8.698	3.672	5.891	3.62
2021-05-09	1	10.481	3.867	4.393	4.281
2021-05-09	2	9.914	4.422	5.147	6.846
2021-05-09	3	6.821	3.144	3.876	4.024
2021-05-09	4	11.159	3.849	6.573	3.97
2021-05-10	1	13.566	4.302	4.336	4.294
2021-05-10	2	12.47	4.349	5.565	8.029
2021-05-10	3	8.759	3.283	3.825	4.014
2021-05-10	4	13.211	4.008	7.287	4.185
							no photos for 5/11/2021
2021-05-12	1	18.973	5.403	5.381	4.282
2021-05-12	2	17.815	4.686	6.858	11.004
2021-05-12	3	12.315	3.264	3.866	4.223
2021-05-12	4	18.289	4.839	8.639	5.256
2021-05-13	1	20.239	6.207	5.942	4.297
2021-05-13	2	19.453	4.665	8.502	12.83
2021-05-13	3	13.772	3.219	3.975	4.55
2021-05-13	4	19.89	4.872	10.525	6.338
2021-05-14	1	20.873	6.484	6.718	4.23
2021-05-14	2	20.449	4.689	9.921	13.843
2021-05-14	3	13.909	3.138	4.552	4.935
2021-05-14	4	19.85	4.707	11.748	6.885
2021-05-15	1	21.804	7.109	7.576	4.266
2021-05-15	2	21.557	4.742	10.784	14.638
2021-05-15	3	15.179	3.27	5.426	5.004
2021-05-15	4	20.168	4.599	13.068	7.74
2021-05-16	1	21.539	7.081	8.111	3.434
2021-05-16	2	21.024	4.811	10.92	14.758
2021-05-16	3	15.468	3.351	5.547	5.077
2021-05-16	4	20.783	4.597	13.07	7.515
2021-05-17	1	21.511	7.059	8.383	3.535
2021-05-17	2	21.045	4.825	11.276	14.737
2021-05-17	3	15.074	3.248	5.616	4.801
2021-05-17	4	20.757	4.424	12.59	7.099
2021-05-18	1	21.47	6.911	8.453	3.221
2021-05-18	2	21.419	4.981	11.184	14.884
2021-05-18	3	15.423	3.301	5.495	4.567
2021-05-18	4	20.504	4.351	12.854	6.872
